# Supplementary material for: miRNA-targeted auxin nuclear signalling elements orchestrate flower fate and drought response in yellow lupine
Source: Sci Rep. 2025 Nov 10;15:39273. doi: 10.1038/s41598-025-22989-x (PMC12603313; doi:10.1038/s41598-025-22989-x)
Supplement: Supplementary file 1 — Supplementary Material 1 [file 41598_2025_22989_MOESM1_ESM.xlsx]

## Sheet: Table S1
Table S1. Nucleotide sequences of miRNAs and the targeted sequences within transcripts encoding elements of auxin signal transduction pathway in yellow lupine flowers
miR_annotation	ID_Target	Aligned_sequence	miRNA_sequence	nucleotide position -1 the cleavage
MIR160_Ll-miR329	FTRINITY_DN53543_c0_g1_i15	AAGCAUACAGGGAGCCAGGCA	UGCCUGGCUCCCUGAAUGCCA
MIR160_Ll-miR329	FTRINITY_DN53543_c0_g1_i6	AAGCAUACAGGGAGCCAGGCA	UGCCUGGCUCCCUGAAUGCCA
MIR160_Ll-miR331	FTRINITY_DN53543_c0_g1_i11	AAGCAUACAGGGAGCCAGGCA	UGCCUGGCUCCCUGGAUGCCA
MIR160_Ll-miR332	FTRINITY_DN53543_c0_g1_i7	GGCAUACAGGAAGCCAGGCA	UGCCUGGCUCCCUGUAUGCC
MIR160_Ll-miR333	FTRINITY_DN53543_c0_g1_i4	AGGCAUACAGGAAGCCAGGCA	UGCCUGGCUCCCUGUAUGCCA
MIR160_Ll-miR334	FTRINITY_DN53543_c0_g1_i3	AGGCAUACAGGAAGCCAGGCA	UGCCUGGCUCCCUGUAUGCCG
MIR160_Ll-miR334	FTRINITY_DN53543_c0_g1_i9	AGGCAUACAGGAAGCCAGGCA	UGCCUGGCUCCCUGUAUGCCG
MIR160_Ll-miR96	FTRINITY_DN53543_c0_g1_i12	AGGCAUACAGGAAGCCAGGCA	CGCCUGGCUCCCUGUAUGCCA
MIR160_Ll-miR96	FTRINITY_DN53543_c0_g1_i19	AGGCAUACAGGAAGCCAGGCA	CGCCUGGCUCCCUGUAUGCCA	1910
MIR160_Ll-miR96	FTRINITY_DN56991_c0_g1_i7	UGGCAUGCAGGGAGCCAGGCA	CGCCUGGCUCCCUGUAUGCCA	1715
MIR160_Ll-miR330	FTRINITY_DN54222_c5_g10_i1	GGGCAUGCAGGGAGCCAGGCA	UGCCUGGCUCCCUGCAUGCCA
MIR160_Ll-miR330	FTRINITY_DN54222_c5_g10_i5	GGGCAUGCAGGGAGCCAGGCA	UGCCUGGCUCCCUGCAUGCCA
MIR160_Ll-miR330	FTRINITY_DN58095_c1_g6_i1	AGGCAUGCAGGGAGCCAGGCA	UGCCUGGCUCCCUGCAUGCCA
MIR160_Ll-miR330	FTRINITY_DN58095_c1_g6_i2	AGGCAUGCAGGGAGCCAGGCA	UGCCUGGCUCCCUGCAUGCCA	1468
MIR160_Ll-miR329	FTRINITY_DN53543_c0_g1_i1	AAGCAUACAGGGAGCCAGGCA	UGCCUGGCUCCCUGAAUGCCA	1528
MIR160_Ll-miR329	FTRINITY_DN53543_c0_g1_i21	AAGCAUACAGGGAGCCAGGCA	UGCCUGGCUCCCUGAAUGCCA	2089
MIR160_Ll-miR329	FTRINITY_DN53543_c0_g1_i23	AAGCAUACAGGGAGCCAGGCA	UGCCUGGCUCCCUGAAUGCCA
MIR160_Ll-miR329	FTRINITY_DN53543_c0_g2_i6	AGGCAUACAGGGAGCCAGGCA	UGCCUGGCUCCCUGAAUGCCA	1526
MIR160_Ll-miR329	FTRINITY_DN53543_c0_g2_i8	AGGCAUACAGGGAGCCAGGCA	UGCCUGGCUCCCUGAAUGCCA	1626
MIR160_Ll-miR329	FTRINITY_DN56991_c0_g1_i8	UGGCAUGCAGGGAGCCAGGCA	UGCCUGGCUCCCUGAAUGCCA	1777
MIR160_Ll-miR330	FTRINITY_DN53543_c0_g2_i2	AGGCAUACAGGGAGCCAGGCA	UGCCUGGCUCCCUGCAUGCCA
MIR160_Ll-miR332	FTRINITY_DN53543_c0_g1_i14	GGCAUACAGGAAGCCAGGCA	UGCCUGGCUCCCUGUAUGCC	1633
MIR160_Ll-miR332	FTRINITY_DN53543_c0_g2_i3	GGCAUACAGGGAGCCAGGCA	UGCCUGGCUCCCUGUAUGCC
MIR160_Ll-miR333	FTRINITY_DN53543_c0_g1_i24	AAGCAUACAGGGAGCCAGGCA	UGCCUGGCUCCCUGUAUGCCA
MIR160_Ll-miR333	FTRINITY_DN53543_c0_g2_i1	AGGCAUACAGGGAGCCAGGCA	UGCCUGGCUCCCUGUAUGCCA	1839
MIR160_Ll-miR333	FTRINITY_DN53543_c0_g2_i4	AGGCAUACAGGGAGCCAGGCA	UGCCUGGCUCCCUGUAUGCCA	1683
MIR160_Ll-miR333	FTRINITY_DN56991_c0_g1_i14	UGGCAUGCAGGGAGCCAGGCA	UGCCUGGCUCCCUGUAUGCCA	2463
MIR160_Ll-miR333	FTRINITY_DN56991_c0_g1_i3	UGGCAUGCAGGGAGCCAGGCA	UGCCUGGCUCCCUGUAUGCCA	2516
MIR160_Ll-miR334	FTRINITY_DN56991_c0_g1_i1	UGGCAUGCAGGGAGCCAGGCA	UGCCUGGCUCCCUGUAUGCCG	2463
MIR160_Ll-miR96	FTRINITY_DN53543_c0_g1_i16	AAGCAUACAGGGAGCCAGGCA	CGCCUGGCUCCCUGUAUGCCA	2089
MIR160_Ll-miR96	FTRINITY_DN53543_c0_g1_i17	AGGCAUACAGGAAGCCAGGCA	CGCCUGGCUCCCUGUAUGCCA	1548
MIR160_Ll-miR96	FTRINITY_DN53543_c0_g1_i20	AGGCAUACAGGAAGCCAGGCA	CGCCUGGCUCCCUGUAUGCCA
MIR160_Ll-miR96	FTRINITY_DN53543_c0_g1_i26	AGGCAUACAGGAAGCCAGGCA	CGCCUGGCUCCCUGUAUGCCA
MIR160_Ll-miR96	FTRINITY_DN56991_c0_g1_i10	UGGCAUGCAGGGAGCCAGGCA	CGCCUGGCUCCCUGUAUGCCA	2215
MIR160_Ll-miR96	FTRINITY_DN56991_c0_g1_i4	UGGCAUGCAGGGAGCCAGGCA	CGCCUGGCUCCCUGUAUGCCA	2516
MIR167_Ll-miR279	FTRINITY_DN57891_c1_g1_i1	GAGAUCAGGCUGGCAGCUUGU	UGAAGCUGCCAGCAUGAUCUC	3259
MIR167_Ll-miR279	FTRINITY_DN57891_c1_g1_i12	GAGAUCAGGCUGGCAGCUUGU	UGAAGCUGCCAGCAUGAUCUC
MIR167_Ll-miR279	FTRINITY_DN57891_c1_g1_i14	GAGAUCAGGCUGGCAGCUUGU	UGAAGCUGCCAGCAUGAUCUC
MIR167_Ll-miR279	FTRINITY_DN57891_c1_g1_i16	GAGAUCAGGCUGGCAGCUUGU	UGAAGCUGCCAGCAUGAUCUC
MIR167_Ll-miR279	FTRINITY_DN57891_c1_g1_i6	GAGAUCAGGCUGGCAGCUUGU	UGAAGCUGCCAGCAUGAUCUC	3259
MIR167_Ll-miR284	FTRINITY_DN57891_c1_g1_i10	GAGAUCAGGCUGGCAGCUUGU	UGAAGCUGCCAGCAUGAUCUU	3451
MIR167_Ll-miR284	FTRINITY_DN57891_c1_g1_i11	GAGAUCAGGCUGGCAGCUUGU	UGAAGCUGCCAGCAUGAUCUU
MIR167_Ll-miR284	FTRINITY_DN57891_c1_g1_i4	GAGAUCAGGCUGGCAGCUUGU	UGAAGCUGCCAGCAUGAUCUU
MIR167_Ll-miR284	FTRINITY_DN57891_c1_g1_i9	GAGAUCAGGCUGGCAGCUUGU	UGAAGCUGCCAGCAUGAUCUU	3358
MIR167_Ll-miR285	FTRINITY_DN52647_c1_g1_i1	UAAGAUCAGGCUGGCAGCUUGU	UGAAGCUGCCAGCAUGAUCUUA
MIR167_Ll-miR285	FTRINITY_DN52647_c1_g1_i2	UAAGAUCAGGCUGGCAGCUUGU	UGAAGCUGCCAGCAUGAUCUUA
MIR167_Ll-miR285	FTRINITY_DN57891_c1_g1_i7	UGAGAUCAGGCUGGCAGCUUGU	UGAAGCUGCCAGCAUGAUCUUA	3592
MIR167_Ll-miR277	FTRINITY_DN59213_c2_g2_i22	UAGAUCAGGCUGGCAGCUUAU	UGAAGCUGCCAGCAUGAUCUA
MIR167_Ll-miR277	FTRINITY_DN59213_c2_g2_i24	UAGAUCAGGCUGGCAGCUUAU	UGAAGCUGCCAGCAUGAUCUA
MIR167_Ll-miR277	FTRINITY_DN59213_c2_g2_i26	UAGAUCAGGCUGGCAGCUUAU	UGAAGCUGCCAGCAUGAUCUA
MIR167_Ll-miR277	FTRINITY_DN59213_c2_g2_i28	UAGAUCAGGCUGGCAGCUUAU	UGAAGCUGCCAGCAUGAUCUA
MIR167_Ll-miR277	FTRINITY_DN59213_c2_g2_i29	UAGAUCAGGCUGGCAGCUUAU	UGAAGCUGCCAGCAUGAUCUA	3524
MIR167_Ll-miR278	FTRINITY_DN59213_c2_g2_i17	UUAGAUCAGGCUGGCAGCUUAU	UGAAGCUGCCAGCAUGAUCUAA
MIR167_Ll-miR278	FTRINITY_DN59213_c2_g2_i18	UUAGAUCAGGCUGGCAGCUUAU	UGAAGCUGCCAGCAUGAUCUAA
MIR167_Ll-miR278	FTRINITY_DN59213_c2_g2_i19	UUAGAUCAGGCUGGCAGCUUAU	UGAAGCUGCCAGCAUGAUCUAA	3606
MIR167_Ll-miR278	FTRINITY_DN59213_c2_g2_i25	UUAGAUCAGGCUGGCAGCUUAU	UGAAGCUGCCAGCAUGAUCUAA	3524
MIR167_Ll-miR278	FTRINITY_DN59213_c2_g2_i3	UUAGAUCAGGCUGGCAGCUUAU	UGAAGCUGCCAGCAUGAUCUAA
MIR167_Ll-miR278	FTRINITY_DN59213_c2_g2_i4	UUAGAUCAGGCUGGCAGCUUAU	UGAAGCUGCCAGCAUGAUCUAA
MIR167_Ll-miR278	FTRINITY_DN59213_c2_g2_i6	UUAGAUCAGGCUGGCAGCUUAU	UGAAGCUGCCAGCAUGAUCUAA
MIR393_Ll-miR225	FTRINITY_DN49353_c0_g1_i2	GAAACAAUGCGAUCCCUUUGGA	UCCAAAGGGAUCGCAUUGAUCU	1847
new_Ll-miRn19	FTRINITY_DN49353_c0_g1_i1	GAAACAAUGCGAUCCCUUUGGA	UCCAAAGGGAUCGCAUUGAUUU
MIR393_Ll-miR225	FTRINITY_DN49353_c0_g1_i3	GAAACAAUGCGAUCCCUUUGGA	UCCAAAGGGAUCGCAUUGAUUU	1639
new_Ll-miRn19	FTRINITY_DN49353_c0_g1_i3	GAAACAAUGCGAUCCCUUUGGA	UCCAAAGGGAUCGCAUUGAUUU
new_Ll-miRn19	FTRINITY_DN49353_c0_g1_i4	GAAACAAUGCGAUCCCUUUGGA	UCCAAAGGGAUCGCAUUGAUUU
new_Ll-miRn19	FTRINITY_DN58214_c1_g2_i1	GAAACAAUGCAAUCCCUUUGGA	UCCAAAGGGAUCGCAUUGAUUU
new_Ll-miRn19	FTRINITY_DN58214_c1_g2_i2	GAAACAAUGCAAUCCCUUUGGA	UCCAAAGGGAUCGCAUUGAUUU
MIR393_Ll-miR223	FTRINITY_DN58419_c0_g1_i7	GA-CAAUGCGAUCCCUUUGGA	UCCAAAGGGAUCGCAUUGAUC
MIR393_Ll-miR223	FTRINITY_DN58419_c0_g1_i9	GA-CAAUGCGAUCCCUUUGGA	UCCAAAGGGAUCGCAUUGAUC
MIR393_Ll-miR55	FTRINITY_DN58419_c0_g1_i9	GA-CAAUGCGAUCCCUUUGGAU	AUCCAAAGGGAUCGCAUUGAUC
MIR393_Ll-miR224	FTRINITY_DN58419_c0_g1_i4	GGAGACAAUGCGAUCCCUUUGGA	UCCAAAGGGAUCGCAUUG-AUCC	1639
MIR393_Ll-miR55	FTRINITY_DN58419_c0_g1_i4	GA-CAAUGCGAUCCCUUUGGAU	AUCCAAAGGGAUCGCAUUGAUC	1640
MIR393_Ll-miR224	FTRINITY_DN58419_c0_g1_i6	GGAGACAAUGCGAUCCCUUUGGA	UCCAAAGGGAUCGCAUUG-AUCC
MIR393_Ll-miR225	FTRINITY_DN58419_c0_g1_i3	AGA-CAAUGCGAUCCCUUUGGA	UCCAAAGGGAUCGCAUUGAUCU

## Sheet: Table S2
Table S2. Detailed annotation of miRNA-targeted elements of auxin signal transduction pathway
ID_miRNA	miRNA_family	miR_anno	ID_Target	ID_Gene	Annotation	short_anno	Gene_anno	Tstart	Tstop	Tslice	MFEperfect	MFEsite	MFEratio	AllenScore	Aligned_sequence	Category	P-value	Id	Transcript_id	CDS_start	CDS_end	CDS_strand	Peptide	ORF_transdecoder_type	sprot_Top_BLASTX_hit	prot_id	sprot_Top_BLASTP_hit	Pfam	Kegg	gene_ontology_blast	gene_ontology_pfam	why_excluded
Ll-miRn19	new	new_Ll-miRn19	FTRINITY_DN49353_c0_g1_i1	FTRINITY_DN49353_c0_g1	Protein AUXIN SIGNALING F-BOX 3	AFB3	AFB3_FTRINITY_DN49353_c0_g1	2942	2963	2954	-36.5	-33.6	0.9205	4	GAAACAAUGCGAUCCCUUUGGA&UCCAAAGGGAUCGCAUUGAUUU	0	0.0017	136835	FTRINITY_DN49353_c0_g1_i1	1850	3160	+	MLKMYPDSCVYLKYRFLRELDLQENEVEDHKGQWLSCFPESCTSLVSLNFACLKGEINPGALERLVARSPNLKSLRLNRSVPPVTLTKIMMTAPQLVDLGIASFVHDTDLFIFFDMKDTIVKYCKSITSLSGFMEVAPNSLSALYSVCPNLTSLNLSYATGIQGNELIHLIRHCGNLQRLWIMDCIGDIGLGVVGKTCKDLQELRVFPSVAYGNLDAVTEKGLVAISKGCPKLHSLLYFCHQMTNAALITVAKNCPNFIRFRLCILDATKPDPDTLQPLDEGFGAIVQSCRRLRRLSLSGQLTDRVFLYIGMYAEQLEMLSIAFAGESDKGMLYVLNGCKKLRKLEIRDSPFGNAALLMDIGKYETMRSLWMSSCEVTVGACKILAKKMPRLNVEIFNE…	complete	AFB3_ARATH|AFB3_ARATH|Q:1892-3157,H:151-577|70.79%ID|E:0|RecName: Full=Protein AUXIN SIGNALING F-BOX 3;|Eukaryota; Viridiplantae; Streptophyta; Embryophyta; Tracheophyta; Spermatophyta; Magnoliophyta; eudicotyledons; Gunneridae; Pentapetalae; rosids; malvids; Brassicales; Brassicaceae; Camelineae; Arabidopsis`AFB3_ARATH|AFB3_ARATH|Q:889-1341,H:1-151|82.78%ID|E:3e-78|RecName: Full=Protein AUXIN SI…	FTRINITY_DN49353_c0_g1::FTRINITY_DN49353_c0_g1_i1::g.188951::m.188951	AFB3_ARATH|AFB3_ARATH|Q:15-436,H:151-577|70.79%ID|E:0|RecName: Full=Protein AUXIN SIGNALING F-BOX 3;	.	KEGG:ath:AT1G12820	GO:0005634|cellular_component|nucleus`GO:0019005|cellular_component|SCF ubiquitin ligase complex`GO:0010011|molecular_function|auxin binding`GO:0000822|molecular_function|inositol hexakisphosphate binding`GO:0009734|biological_process|auxin-activated signaling pathway`GO:0071249|biological_process|cellular response to nitrate`GO:0006952|biological_process|defense response`GO:0048527|biological_pr…	.	no F-box
Ll-miR225	MIR393	MIR393_Ll-miR225	FTRINITY_DN49353_c0_g1_i2	FTRINITY_DN49353_c0_g1	Protein AUXIN SIGNALING F-BOX 3	AFB3	AFB3_FTRINITY_DN49353_c0_g1	1835	1856	1847	-39.1	-33.6	0.8593	4	GAAACAAUGCGAUCCCUUUGGA&UCCAAAGGGAUCGCAUUGAUCU	0	0.0024	136836	FTRINITY_DN49353_c0_g1_i2	335	2053	+	MNYFPDEVIEHIFDSVVSHHDRNALSLVCKSWYRIERFTRKSVFIGNCYSISPERLIQRFPDLKSLTLKGKPHFADFSLVPHGWGGFLYPWIEALAKSKVGLEELRLKRMVVSDESLELLSRSFRNFKSLVLVSCEGFSTDGLAAVAANCRFLRELDLQENEVEDHKGQWLSCFPESCTSLVSLNFACLKGEINPGALERLVARSPNLKSLRLNRSVPPVTLTKIMMTAPQLVDLGIASFVHDTDLFIFFDMKDTIVKYCKSITSLSGFMEVAPNSLSALYSVCPNLTSLNLSYATGIQGNELIHLIRHCGNLQRLWIMDCIGDIGLGVVGKTCKDLQELRVFPSVAYGNLDAVTEKGLVAISKGCPKLHSLLYFCHQMTNAALITVAKNCPNFIRFRL…	complete	AFB3_ARATH|AFB3_ARATH|Q:335-2050,H:1-577|73.88%ID|E:0|RecName: Full=Protein AUXIN SIGNALING F-BOX 3;	FTRINITY_DN49353_c0_g1::FTRINITY_DN49353_c0_g1_i2::g.188953::m.188953	AFB3_ARATH|AFB3_ARATH|Q:1-572,H:1-577|73.88%ID|E:0|RecName: Full=Protein AUXIN SIGNALING F-BOX 3;	PF12937.6|F-box-like|F-box-like|3-35|E:1.3e-05`PF00646.32|F-box|F-box domain|5-35|E:4e-05	KEGG:ath:AT1G12820	GO:0005634|cellular_component|nucleus`GO:0019005|cellular_component|SCF ubiquitin ligase complex`GO:0010011|molecular_function|auxin binding`GO:0000822|molecular_function|inositol hexakisphosphate binding`GO:0009734|biological_process|auxin-activated signaling pathway`GO:0071249|biological_process|cellular response to nitrate`GO:0006952|biological_process|defense response`GO:0048527|biological_pr…	GO:0005515|molecular_function|protein binding
Ll-miRn19	new	new_Ll-miRn19	FTRINITY_DN49353_c0_g1_i3	FTRINITY_DN49353_c0_g1	Protein AUXIN SIGNALING F-BOX 3	AFB3	AFB3_FTRINITY_DN49353_c0_g1	2389	2410	2401	-36.5	-33.6	0.9205	4	GAAACAAUGCGAUCCCUUUGGA&UCCAAAGGGAUCGCAUUGAUUU	0	0.0013	136837	FTRINITY_DN49353_c0_g1_i3	889	2607	+	MNYFPDEVIEHIFDSVVSHHDRNALSLVCKSWYRIERFTRKSVFIGNCYSISPERLIQRFPDLKSLTLKGKPHFADFSLVPHGWGGFLYPWIEALAKSKVGLEELRLKRMVVSDESLELLSRSFRNFKSLVLVSCEGFSTDGLAAVAANCRFLRELDLQENEVEDHKGQWLSCFPESCTSLVSLNFACLKGEINPGALERLVARSPNLKSLRLNRSVPPVTLTKIMMTAPQLVDLGIASFVHDTDLFIFFDMKDTIVKYCKSITSLSGFMEVAPNSLSALYSVCPNLTSLNLSYATGIQGNELIHLIRHCGNLQRLWIMDCIGDIGLGVVGKTCKDLQELRVFPSVAYGNLDAVTEKGLVAISKGCPKLHSLLYFCHQMTNAALITVAKNCPNFIRFRL…	complete	AFB3_ARATH|AFB3_ARATH|Q:889-2604,H:1-577|73.88%ID|E:0|RecName: Full=Protein AUXIN SIGNALING F-BOX 3;	FTRINITY_DN49353_c0_g1::FTRINITY_DN49353_c0_g1_i3::g.188954::m.188954	AFB3_ARATH|AFB3_ARATH|Q:1-572,H:1-577|73.88%ID|E:0|RecName: Full=Protein AUXIN SIGNALING F-BOX 3;	PF12937.6|F-box-like|F-box-like|3-35|E:1.3e-05`PF00646.32|F-box|F-box domain|5-35|E:4e-05	KEGG:ath:AT1G12820	GO:0005634|cellular_component|nucleus`GO:0019005|cellular_component|SCF ubiquitin ligase complex`GO:0010011|molecular_function|auxin binding`GO:0000822|molecular_function|inositol hexakisphosphate binding`GO:0009734|biological_process|auxin-activated signaling pathway`GO:0071249|biological_process|cellular response to nitrate`GO:0006952|biological_process|defense response`GO:0048527|biological_pr…	GO:0005515|molecular_function|protein binding
Ll-miRn19	new	new_Ll-miRn19	FTRINITY_DN49353_c0_g1_i4	FTRINITY_DN49353_c0_g1	Protein AUXIN SIGNALING F-BOX 3	AFB3	AFB3_FTRINITY_DN49353_c0_g1	2469	2490	2481	-36.5	-33.6	0.9205	4	GAAACAAUGCGAUCCCUUUGGA&UCCAAAGGGAUCGCAUUGAUUU	0	0.0009	136838	FTRINITY_DN49353_c0_g1_i4	889	1857	+	MNYFPDEVIEHIFDSVVSHHDRNALSLVCKSWYRIERFTRKSVFIGNCYSISPERLIQRFPDLKSLTLKGKPHFADFSLVPHGWGGFLYPWIEALAKSKVGLEELRLKRMVVSDESLELLSRSFRNFKSLVLVSCEGFSTDGLAAVAANCRFLRELDLQENEVEDHKGQWLSCFPESCTSLVSLNFACLKGEINPGALERLVARSPNLKSLRLNRSVPPVTLTKIMMTAPQLVDLGIASFVHDTDLFIFFDMKDTIVKYCKSITSLSGFMEVAPNSLSALYSVCPNLTSLNLSYATGIQGNELIHLIRHCGNLQRLWVNICY*	complete	AFB3_ARATH|AFB3_ARATH|Q:889-1842,H:1-317|72.96%ID|E:0|RecName: Full=Protein AUXIN SIGNALING F-BOX 3;|Eukaryota; Viridiplantae; Streptophyta; Embryophyta; Tracheophyta; Spermatophyta; Magnoliophyta; eudicotyledons; Gunneridae; Pentapetalae; rosids; malvids; Brassicales; Brassicaceae; Camelineae; Arabidopsis`AFB3_ARATH|AFB3_ARATH|Q:1908-2684,H:313-577|73.96%ID|E:0|RecName: Full=Protein AUXIN SIGNAL…	FTRINITY_DN49353_c0_g1::FTRINITY_DN49353_c0_g1_i4::g.188955::m.188955	AFB3_ARATH|AFB3_ARATH|Q:1-318,H:1-317|72.96%ID|E:7e-168|RecName: Full=Protein AUXIN SIGNALING F-BOX 3;	PF12937.6|F-box-like|F-box-like|3-35|E:6.4e-06`PF00646.32|F-box|F-box domain|5-35|E:1.9e-05	KEGG:ath:AT1G12820	GO:0005634|cellular_component|nucleus`GO:0019005|cellular_component|SCF ubiquitin ligase complex`GO:0010011|molecular_function|auxin binding`GO:0000822|molecular_function|inositol hexakisphosphate binding`GO:0009734|biological_process|auxin-activated signaling pathway`GO:0071249|biological_process|cellular response to nitrate`GO:0006952|biological_process|defense response`GO:0048527|biological_pr…	GO:0005515|molecular_function|protein binding	incomplete structure
Ll-miR285	MIR167	MIR167_Ll-miR285	FTRINITY_DN52647_c1_g1_i1	FTRINITY_DN52647_c1_g1	Auxin response factor 6	ARF6	ARF6_FTRINITY_DN52647_c1_g1	1467	1488	1479	-39.8	-32.5	0.8166	4	UAAGAUCAGGCUGGCAGCUUGU&UGAAGCUGCCAGCAUGAUCUUA	2	0.0048	154221	FTRINITY_DN52647_c1_g1_i1	81	1469	+	MYPSPFPLRLKRPWPLGLPSYHGMRDNDFGMNSSLLGFQSLDFQGIGINPWMQPRLDPSMVNFQNDMYQSMAAAALQDMRTSDPSKQHPASSLQFQQPQNFPNTTPILMQTQMLQQSQPQQVFPNNQENQHSSPSQFQNQAHLQQHLQHQHSFNNHNHHQQQRQQQQQQQQMVDHQQTSSSVSQFVSIPQSQSSRMQAISSLCQQRSFSDSSGNPAATATASRLHNMMGSFPQVETSHLVNLPRTSFWMPVQHSTAWPPSKRVAVDPLLSYGGSLCQVEQIGQPQITMSENAVTLPPFPGRECAVEGSTDPQNNILFGVNIDPSSLLVNNGMSSLKGVSVNRHSSSMPFQHSSYLNATGTDTSLNPGMTHSIDESDFLHTPENGGRGNSPIKTFVKVSY…	complete	ARFF_ORYSJ|ARFF_ORYSJ|Q:1340-1594,H:779-863|60%ID|E:9e-48|RecName: Full=Auxin response factor 6;|Eukaryota; Viridiplantae; Streptophyta; Embryophyta; Tracheophyta; Spermatophyta; Magnoliophyta; Liliopsida; Poales; Poaceae; BOP clade; Oryzoideae; Oryzeae; Oryzinae; Oryza; Oryza sativa`ARFF_ORYSJ|ARFF_ORYSJ|Q:666-1280,H:583-785|35.55%ID|E:9e-48|RecName: Full=Auxin response factor 6;|Eukaryota; Viri…	FTRINITY_DN52647_c1_g1::FTRINITY_DN52647_c1_g1_i1::g.168155::m.168155	ARFF_ORYSJ|ARFF_ORYSJ|Q:1-400,H:371-785|39.68%ID|E:1e-58|RecName: Full=Auxin response factor 6;	.	KEGG:osa:4328406	GO:0005634|cellular_component|nucleus`GO:0003677|molecular_function|DNA binding`GO:0009734|biological_process|auxin-activated signaling pathway`GO:0006355|biological_process|regulation of transcription, DNA-templated`GO:0006351|biological_process|transcription, DNA-templated	.	no domains found
Ll-miR285	MIR167	MIR167_Ll-miR285	FTRINITY_DN52647_c1_g1_i2	FTRINITY_DN52647_c1_g1	Auxin response factor 6	ARF6	ARF6_FTRINITY_DN52647_c1_g1	1387	1408	1399	-39.8	-32.5	0.8166	4	UAAGAUCAGGCUGGCAGCUUGU&UGAAGCUGCCAGCAUGAUCUUA	2	0.0096	154222	FTRINITY_DN52647_c1_g1_i2	81	1463	+	MYPSPFPLRLKRPWPLGLPSYHGMRDNDFGMNSSLLGFQSLDFQGIGINPWMQPRLDPSMVNFQNDMYQSMAAAALQDMRTSDPSKQHPASSLQFQQPQNFPNTTPILMQTQMLQQSQPQQVFPNNQENQHSSPSQFQNQAHLQQHLQHQHSFNNHNHHQQQRQQQQQQQQMVDHQQTSSSVSQFVSIPQSQSSRMQAISSLCQQRSFSDSSGNPAATATASRLHNMMGSFPQVETSHLVNLPRTSFWMPVQHSTAWPPSKRVAVDPLLSYGGSLCQVEQIGQPQITMSENAVTLPPFPGRECAVEGSTDPQNNILFGVNIDPSSLLVNNGMSSLKGVSVNRHSSSMPFQHSSYLNATGTDTSLNPGMTHSIDESDFLHTPENGGRGNSPIKTFVKVYK…	complete	ARFF_ARATH|ARFF_ARATH|Q:666-1514,H:597-882|51.51%ID|E:4e-70|RecName: Full=Auxin response factor 6;|Eukaryota; Viridiplantae; Streptophyta; Embryophyta; Tracheophyta; Spermatophyta; Magnoliophyta; eudicotyledons; Gunneridae; Pentapetalae; rosids; malvids; Brassicales; Brassicaceae; Camelineae; Arabidopsis`ARFF_ARATH|ARFF_ARATH|Q:3-398,H:340-476|67.39%ID|E:8e-47|RecName: Full=Auxin response factor …	FTRINITY_DN52647_c1_g1::FTRINITY_DN52647_c1_g1_i2::g.168157::m.168157	ARFF_ORYSJ|ARFF_ORYSJ|Q:1-459,H:371-844|44.29%ID|E:4e-97|RecName: Full=Auxin response factor 6;	.	KEGG:osa:4328406	GO:0005634|cellular_component|nucleus`GO:0003677|molecular_function|DNA binding`GO:0009734|biological_process|auxin-activated signaling pathway`GO:0006355|biological_process|regulation of transcription, DNA-templated`GO:0006351|biological_process|transcription, DNA-templated	.	no domains found
Ll-miR329	MIR160	MIR160_Ll-miR329	FTRINITY_DN53543_c0_g1_i1	FTRINITY_DN53543_c0_g1	Auxin response factor 18	ARF18	ARF18_FTRINITY_DN53543_c0_g1	1517	1537	1528	-45.2	-37.8	0.8363	3	AAGCAUACAGGGAGCCAGGCA&UGCCUGGCUCCCUGAAUGCCA	0	0.0074	167484	FTRINITY_DN53543_c0_g1_i1	177	2201	+	MPMKEADKSLDSQLWHACAGGMVQMPLVNSKVFYFPQGHSEHAHTNLDFGASMRIPPLILCSVAAVKFLADPETDEVFARIRLVPLRISDIDYDDDDGGCAMASENSEKPASFAKTLTQSDANNGGGFSVPRYCAETIFPKLDYSAEPPVQTVIAKDVHGEVWKFRHIYRGTPRRHLLTTGWSSFVNQKKLVAGDSVVFLRAEDGDLCIGIRRAKRGINGGSETLSGWSTGTGNCGSGPYGTFSVFLRDEGKILRNGCGNSSPGDRGNLSGSAKVSAESVKEAMVLAATKQPFEIVYYPRGSTPEFCIKASTVKAAMRIQWCSGMRFKMAFETEDSSRISWFMGTIASVQVVDPIRWPNSPWRLLRVTWDEPDLLHNVKHVSPWLVELVSNNIPVIHLK…	complete	ARFR_ORYSJ|ARFR_ORYSJ|Q:186-2174,H:14-677|60.79%ID|E:0|RecName: Full=Auxin response factor 18;	FTRINITY_DN53543_c0_g1::FTRINITY_DN53543_c0_g1_i1::g.145348::m.145348	ARFR_ORYSJ|ARFR_ORYSJ|Q:4-666,H:14-677|60.35%ID|E:0|RecName: Full=Auxin response factor 18;	PF02362.20|B3|B3 DNA binding domain|113-214|E:2e-22`PF06507.12|Auxin_resp|Auxin response factor|285-365|E:2e-32	KEGG:osa:4341882	GO:0005634|cellular_component|nucleus`GO:0003677|molecular_function|DNA binding`GO:0009734|biological_process|auxin-activated signaling pathway`GO:0006355|biological_process|regulation of transcription, DNA-templated`GO:0006351|biological_process|transcription, DNA-templated	GO:0003677|molecular_function|DNA binding`GO:0006355|biological_process|regulation of transcription, DNA-templated`GO:0009725|biological_process|response to hormone`GO:0005634|cellular_component|nucleus
Ll-miR331	MIR160	MIR160_Ll-miR331	FTRINITY_DN53543_c0_g1_i11	FTRINITY_DN53543_c0_g1	Auxin response factor 16	ARF16	ARF16_FTRINITY_DN53543_c0_g1	2314	2334	2325	-47.6	-38	0.7983	4	AAGCAUACAGGGAGCCAGGCA&UGCCUGGCUCCCUGGAUGCCA	0	0.0065	167486	FTRINITY_DN53543_c0_g1_i11	207	1310	+	MPMKESQKSLDSQLWHACAGGMVQMPPLNSKVFYFPQGHAEHAHTKLDFVDSMRIPPFILCTVAAVKFFADPETDEVFARVRLVPLRNSEVNYDADGGCDNVSENSEKSASFAKTLTQSDANNGGGFSVPRYCAETMFPKLDYSAEPPVQTVIAKDVHGEVWKFRHIYRGTPRRHLLTTGWSSFVNQKKLVAGDSVVFLRTENGDLCIGIRRAKRGIGGGLESPSGWSSGAGNCGIGPYGAFSVFLREDTNILRNGVGNSSPGGVNLSGSAKVSPESVREAVALAATNKPFEFVYYPRASTPEFCIKAPAVKVAMRIQWCSGMRFKMAFETEDSSRISWFMGTISSVQVSDPIHWPDSPWRLLQVYI*	complete	ARFP_ARATH|ARFP_ARATH|Q:195-1301,H:1-363|65.69%ID|E:3e-154|RecName: Full=Auxin response factor 16;|Eukaryota; Viridiplantae; Streptophyta; Embryophyta; Tracheophyta; Spermatophyta; Magnoliophyta; eudicotyledons; Gunneridae; Pentapetalae; rosids; malvids; Brassicales; Brassicaceae; Camelineae; Arabidopsis`ARFP_ARATH|ARFP_ARATH|Q:2063-2359,H:360-461|48.54%ID|E:2e-15|RecName: Full=Auxin response fac…	FTRINITY_DN53543_c0_g1::FTRINITY_DN53543_c0_g1_i11::g.145368::m.145368	ARFP_ARATH|ARFP_ARATH|Q:2-365,H:7-363|66.94%ID|E:5e-171|RecName: Full=Auxin response factor 16;	PF02362.20|B3|B3 DNA binding domain|112-213|E:1.1e-22`PF06507.12|Auxin_resp|Auxin response factor|281-364|E:1.8e-31	KEGG:ath:AT4G30080	GO:0005634|cellular_component|nucleus`GO:0003677|molecular_function|DNA binding`GO:0035198|molecular_function|miRNA binding`GO:0003700|molecular_function|transcription factor activity, sequence-specific DNA binding`GO:0009734|biological_process|auxin-activated signaling pathway`GO:0051301|biological_process|cell division`GO:0007389|biological_process|pattern specification process`GO:0009733|biolo…	GO:0003677|molecular_function|DNA binding`GO:0006355|biological_process|regulation of transcription, DNA-templated`GO:0009725|biological_process|response to hormone`GO:0005634|cellular_component|nucleus
Ll-miR96	MIR160	MIR160_Ll-miR96	FTRINITY_DN53543_c0_g1_i12	FTRINITY_DN53543_c0_g1	Auxin response factor 16	ARF16	ARF16_FTRINITY_DN53543_c0_g1	1964	1984	1975	-46.2	-37.5	0.8117	4	AGGCAUACAGGAAGCCAGGCA&CGCCUGGCUCCCUGUAUGCCA	0	0.0095	167487	FTRINITY_DN53543_c0_g1_i12	272	1441	+	MPMKESQKSLDSQLWHACAGGMVQMPPLNSKVFYFPQGHAEHAHTKLDFVDSMRIPPFILCTVAAVKFFADPETDEVFARVRLVPLRNSEVNYDADGGCDNVSENSEKSASFAKTLTQSDANNGGGFSVPRYCAETMFPKLDYSAEPPVQTVIAKDVHGEVWKFRHIYRGTPRRHLLTTGWSSFVNQKKLVAGDSVVFLRTENGDLCIGIRRAKRGIGGGLESPSGWSSGAGNCGIGPYGAFSVFLREDTNILRNGVGNSSPGGVNLSGSAKVSPESVREAVALAATNKPFEFVYYPRASTPEFCIKAPAVKVAMRIQWCSGMRFKMAFETEDSSRISWFMGTIASVQVVDPIRWPNSPWRLLQVLLSDPLFNNLVLKLLVHMSHKGST*	complete	ARFP_ARATH|ARFP_ARATH|Q:260-1396,H:1-374|64.6%ID|E:2e-152|RecName: Full=Auxin response factor 16;|Eukaryota; Viridiplantae; Streptophyta; Embryophyta; Tracheophyta; Spermatophyta; Magnoliophyta; eudicotyledons; Gunneridae; Pentapetalae; rosids; malvids; Brassicales; Brassicaceae; Camelineae; Arabidopsis`ARFP_ARATH|ARFP_ARATH|Q:1722-2681,H:362-667|43.12%ID|E:2e-59|RecName: Full=Auxin response fact…	FTRINITY_DN53543_c0_g1::FTRINITY_DN53543_c0_g1_i12::g.145370::m.145370	ARFP_ARATH|ARFP_ARATH|Q:2-375,H:7-374|65.79%ID|E:4e-172|RecName: Full=Auxin response factor 16;	PF02362.20|B3|B3 DNA binding domain|112-213|E:1.2e-22`PF06507.12|Auxin_resp|Auxin response factor|281-364|E:6.6e-32	KEGG:ath:AT4G30080	GO:0005634|cellular_component|nucleus`GO:0003677|molecular_function|DNA binding`GO:0035198|molecular_function|miRNA binding`GO:0003700|molecular_function|transcription factor activity, sequence-specific DNA binding`GO:0009734|biological_process|auxin-activated signaling pathway`GO:0051301|biological_process|cell division`GO:0007389|biological_process|pattern specification process`GO:0009733|biolo…	GO:0003677|molecular_function|DNA binding`GO:0006355|biological_process|regulation of transcription, DNA-templated`GO:0009725|biological_process|response to hormone`GO:0005634|cellular_component|nucleus
Ll-miR332	MIR160	MIR160_Ll-miR332	FTRINITY_DN53543_c0_g1_i14	FTRINITY_DN53543_c0_g1	Auxin response factor 18	ARF18	ARF18_FTRINITY_DN53543_c0_g1	1623	1642	1633	-43.8	-38.5	0.879	2	GGCAUACAGGAAGCCAGGCA&UGCCUGGCUCCCUGUAUGCC	0	0.0104	167489	FTRINITY_DN53543_c0_g1_i14	291	2426	+	MPMKESQKSLDSQLWHACAGGMVQMPPLNSKVFYFPQGHAEHAHTKLDFVDSMRIPPFILCTVAAVKFFADPETDEVFARVRLVPLRNSEVNYDADGGCDNVSENSEKSASFAKTLTQSDANNGGGFSVPRYCAETMFPKLDYSAEPPVQTVIAKDVHGEVWKFRHIYRGTPRRHLLTTGWSSFVNQKKLVAGDSVVFLRTENGDLCIGIRRAKRGIGGGLESPSGWSSGAGNCGIGPYGAFSVFLREDTNILRNGVGNSSPGGVNLSGSAKVSPESVREAVALAATNKPFEFVYYPRASTPEFCIKAPAVKVAMRIQWCSGMRFKMAFETEDSSRISWFMGTIASVQVVDPIRWPNSPWRLLQVTWDEPDLLHNVKHVSPWLVELVSNVPVIHLSPFS…	complete	ARFR_ORYSJ|ARFR_ORYSJ|Q:300-2336,H:14-696|58.3%ID|E:0|RecName: Full=Auxin response factor 18;	FTRINITY_DN53543_c0_g1::FTRINITY_DN53543_c0_g1_i14::g.145373::m.145373	ARFR_ORYSJ|ARFR_ORYSJ|Q:4-682,H:14-696|58.3%ID|E:0|RecName: Full=Auxin response factor 18;	PF02362.20|B3|B3 DNA binding domain|112-213|E:3.2e-22`PF06507.12|Auxin_resp|Auxin response factor|281-364|E:1.7e-31	KEGG:osa:4341882	GO:0005634|cellular_component|nucleus`GO:0003677|molecular_function|DNA binding`GO:0009734|biological_process|auxin-activated signaling pathway`GO:0006355|biological_process|regulation of transcription, DNA-templated`GO:0006351|biological_process|transcription, DNA-templated	GO:0003677|molecular_function|DNA binding`GO:0006355|biological_process|regulation of transcription, DNA-templated`GO:0009725|biological_process|response to hormone`GO:0005634|cellular_component|nucleus
Ll-miR329	MIR160	MIR160_Ll-miR329	FTRINITY_DN53543_c0_g1_i15	FTRINITY_DN53543_c0_g1	Auxin response factor 16	ARF16	ARF16_FTRINITY_DN53543_c0_g1	2379	2399	2390	-45.2	-37.8	0.8363	3	AAGCAUACAGGGAGCCAGGCA&UGCCUGGCUCCCUGAAUGCCA	0	0.0063	167490	FTRINITY_DN53543_c0_g1_i15	272	1375	+	MPMKESQKSLDSQLWHACAGGMVQMPPLNSKVFYFPQGHAEHAHTKLDFVDSMRIPPFILCTVAAVKFFADPETDEVFARVRLVPLRNSEVNYDADGGCDNVSENSEKSASFAKTLTQSDANNGGGFSVPRYCAETMFPKLDYSAEPPVQTVIAKDVHGEVWKFRHIYRGTPRRHLLTTGWSSFVNQKKLVAGDSVVFLRTENGDLCIGIRRAKRGIGGGLESPSGWSSGAGNCGIGPYGAFSVFLREDTNILRNGVGNSSPGGVNLSGSAKVSPESVREAVALAATNKPFEFVYYPRASTPEFCIKAPAVKVAMRIQWCSGMRFKMAFETEDSSRISWFMGTISSVQVSDPIHWPDSPWRLLQVYI*	complete	ARFP_ARATH|ARFP_ARATH|Q:260-1366,H:1-363|65.69%ID|E:5e-154|RecName: Full=Auxin response factor 16;|Eukaryota; Viridiplantae; Streptophyta; Embryophyta; Tracheophyta; Spermatophyta; Magnoliophyta; eudicotyledons; Gunneridae; Pentapetalae; rosids; malvids; Brassicales; Brassicaceae; Camelineae; Arabidopsis`ARFP_ARATH|ARFP_ARATH|Q:2128-2424,H:360-461|48.54%ID|E:2e-15|RecName: Full=Auxin response fac…	FTRINITY_DN53543_c0_g1::FTRINITY_DN53543_c0_g1_i15::g.145374::m.145374	ARFP_ARATH|ARFP_ARATH|Q:2-365,H:7-363|66.94%ID|E:5e-171|RecName: Full=Auxin response factor 16;	PF02362.20|B3|B3 DNA binding domain|112-213|E:1.1e-22`PF06507.12|Auxin_resp|Auxin response factor|281-364|E:1.8e-31	KEGG:ath:AT4G30080	GO:0005634|cellular_component|nucleus`GO:0003677|molecular_function|DNA binding`GO:0035198|molecular_function|miRNA binding`GO:0003700|molecular_function|transcription factor activity, sequence-specific DNA binding`GO:0009734|biological_process|auxin-activated signaling pathway`GO:0051301|biological_process|cell division`GO:0007389|biological_process|pattern specification process`GO:0009733|biolo…	GO:0003677|molecular_function|DNA binding`GO:0006355|biological_process|regulation of transcription, DNA-templated`GO:0009725|biological_process|response to hormone`GO:0005634|cellular_component|nucleus
Ll-miR96	MIR160	MIR160_Ll-miR96	FTRINITY_DN53543_c0_g1_i16	FTRINITY_DN53543_c0_g1	Auxin response factor 18	ARF18	ARF18_FTRINITY_DN53543_c0_g1	2078	2098	2089	-46.2	-41.5	0.8983	3	AAGCAUACAGGGAGCCAGGCA&CGCCUGGCUCCCUGUAUGCCA	0	0.0063	167491	FTRINITY_DN53543_c0_g1_i16	738	2885	+	MPMKEADKSLDSQLWHACAGGMVQMPLVNSKVFYFPQGHSEHAHTNLDFGASMRIPPLILCSVAAVKFLADPETDEVFARIRLVPLRISDIDYDDDDGGCAMASENSEKPASFAKTLTQSDANNGGGFSVPRYCAETIFPKLDYSAEPPVQTVIAKDVHGEVWKFRHIYRGTPRRHLLTTGWSSFVNQKKLVAGDSVVFLRAEDGDLCIGIRRAKRGINGGSETLSGWSTGTGNCGSGPYGTFSVFLRDEGKILRNGCGNSSPGDRGNLSGSAKVSAESVKEAMVLAATKQPFEIVYYPRGSTPEFCIKASTVKAAMRIQWCSGMRFKMAFETEDSSRISWFMGTIASVQVVDPIRWPNSPWRLLRVTWDEPDLLHNVKHVSPWLVELVSNNIPVIHLK…	complete	ARFR_ORYSJ|ARFR_ORYSJ|Q:747-2804,H:14-700|60.65%ID|E:0|RecName: Full=Auxin response factor 18;	FTRINITY_DN53543_c0_g1::FTRINITY_DN53543_c0_g1_i16::g.145377::m.145377	ARFR_ORYSJ|ARFR_ORYSJ|Q:4-689,H:14-700|60.23%ID|E:0|RecName: Full=Auxin response factor 18;	PF02362.20|B3|B3 DNA binding domain|113-214|E:2.2e-22`PF06507.12|Auxin_resp|Auxin response factor|285-365|E:2.2e-32	KEGG:osa:4341882	GO:0005634|cellular_component|nucleus`GO:0003677|molecular_function|DNA binding`GO:0009734|biological_process|auxin-activated signaling pathway`GO:0006355|biological_process|regulation of transcription, DNA-templated`GO:0006351|biological_process|transcription, DNA-templated	GO:0003677|molecular_function|DNA binding`GO:0006355|biological_process|regulation of transcription, DNA-templated`GO:0009725|biological_process|response to hormone`GO:0005634|cellular_component|nucleus
Ll-miR96	MIR160	MIR160_Ll-miR96	FTRINITY_DN53543_c0_g1_i17	FTRINITY_DN53543_c0_g1	Auxin response factor 18	ARF18	ARF18_FTRINITY_DN53543_c0_g1	1537	1557	1548	-46.2	-37.5	0.8117	4	AGGCAUACAGGAAGCCAGGCA&CGCCUGGCUCCCUGUAUGCCA	0	0.0093	167492	FTRINITY_DN53543_c0_g1_i17	206	2341	+	MPMKESQKSLDSQLWHACAGGMVQMPPLNSKVFYFPQGHAEHAHTKLDFVDSMRIPPFILCTVAAVKFFADPETDEVFARVRLVPLRNSEVNYDADGGCDNVSENSEKSASFAKTLTQSDANNGGGFSVPRYCAETMFPKLDYSAEPPVQTVIAKDVHGEVWKFRHIYRGTPRRHLLTTGWSSFVNQKKLVAGDSVVFLRTENGDLCIGIRRAKRGIGGGLESPSGWSSGAGNCGIGPYGAFSVFLREDTNILRNGVGNSSPGGVNLSGSAKVSPESVREAVALAATNKPFEFVYYPRASTPEFCIKAPAVKVAMRIQWCSGMRFKMAFETEDSSRISWFMGTIASVQVVDPIRWPNSPWRLLQVTWDEPDLLHNVKHVSPWLVELVSNVPVIHLSPFS…	complete	ARFR_ORYSJ|ARFR_ORYSJ|Q:215-2251,H:14-696|58.3%ID|E:0|RecName: Full=Auxin response factor 18;	FTRINITY_DN53543_c0_g1::FTRINITY_DN53543_c0_g1_i17::g.145380::m.145380	ARFR_ORYSJ|ARFR_ORYSJ|Q:4-682,H:14-696|58.3%ID|E:0|RecName: Full=Auxin response factor 18;	PF02362.20|B3|B3 DNA binding domain|112-213|E:3.2e-22`PF06507.12|Auxin_resp|Auxin response factor|281-364|E:1.7e-31	KEGG:osa:4341882	GO:0005634|cellular_component|nucleus`GO:0003677|molecular_function|DNA binding`GO:0009734|biological_process|auxin-activated signaling pathway`GO:0006355|biological_process|regulation of transcription, DNA-templated`GO:0006351|biological_process|transcription, DNA-templated	GO:0003677|molecular_function|DNA binding`GO:0006355|biological_process|regulation of transcription, DNA-templated`GO:0009725|biological_process|response to hormone`GO:0005634|cellular_component|nucleus
Ll-miR96	MIR160	MIR160_Ll-miR96	FTRINITY_DN53543_c0_g1_i19	FTRINITY_DN53543_c0_g1	Auxin response factor 16	ARF16	ARF16_FTRINITY_DN53543_c0_g1	1899	1919	1910	-46.2	-37.5	0.8117	4	AGGCAUACAGGAAGCCAGGCA&CGCCUGGCUCCCUGUAUGCCA	0	0.0106	167494	FTRINITY_DN53543_c0_g1_i19	207	1376	+	MPMKESQKSLDSQLWHACAGGMVQMPPLNSKVFYFPQGHAEHAHTKLDFVDSMRIPPFILCTVAAVKFFADPETDEVFARVRLVPLRNSEVNYDADGGCDNVSENSEKSASFAKTLTQSDANNGGGFSVPRYCAETMFPKLDYSAEPPVQTVIAKDVHGEVWKFRHIYRGTPRRHLLTTGWSSFVNQKKLVAGDSVVFLRTENGDLCIGIRRAKRGIGGGLESPSGWSSGAGNCGIGPYGAFSVFLREDTNILRNGVGNSSPGGVNLSGSAKVSPESVREAVALAATNKPFEFVYYPRASTPEFCIKAPAVKVAMRIQWCSGMRFKMAFETEDSSRISWFMGTIASVQVVDPIRWPNSPWRLLQVLLSDPLFNNLVLKLLVHMSHKGST*	complete	ARFP_ARATH|ARFP_ARATH|Q:195-1331,H:1-374|64.6%ID|E:1e-152|RecName: Full=Auxin response factor 16;|Eukaryota; Viridiplantae; Streptophyta; Embryophyta; Tracheophyta; Spermatophyta; Magnoliophyta; eudicotyledons; Gunneridae; Pentapetalae; rosids; malvids; Brassicales; Brassicaceae; Camelineae; Arabidopsis`ARFP_ARATH|ARFP_ARATH|Q:1657-2616,H:362-667|43.12%ID|E:2e-59|RecName: Full=Auxin response fact…	FTRINITY_DN53543_c0_g1::FTRINITY_DN53543_c0_g1_i19::g.145382::m.145382	ARFP_ARATH|ARFP_ARATH|Q:2-375,H:7-374|65.79%ID|E:4e-172|RecName: Full=Auxin response factor 16;	PF02362.20|B3|B3 DNA binding domain|112-213|E:1.2e-22`PF06507.12|Auxin_resp|Auxin response factor|281-364|E:6.6e-32	KEGG:ath:AT4G30080	GO:0005634|cellular_component|nucleus`GO:0003677|molecular_function|DNA binding`GO:0035198|molecular_function|miRNA binding`GO:0003700|molecular_function|transcription factor activity, sequence-specific DNA binding`GO:0009734|biological_process|auxin-activated signaling pathway`GO:0051301|biological_process|cell division`GO:0007389|biological_process|pattern specification process`GO:0009733|biolo…	GO:0003677|molecular_function|DNA binding`GO:0006355|biological_process|regulation of transcription, DNA-templated`GO:0009725|biological_process|response to hormone`GO:0005634|cellular_component|nucleus
Ll-miR96	MIR160	MIR160_Ll-miR96	FTRINITY_DN53543_c0_g1_i20	FTRINITY_DN53543_c0_g1	Auxin response factor 18	ARF18	ARF18_FTRINITY_DN53543_c0_g1	1537	1557	1548	-46.2	-37.5	0.8117	4	AGGCAUACAGGAAGCCAGGCA&CGCCUGGCUCCCUGUAUGCCA	0	0.0104	167495	FTRINITY_DN53543_c0_g1_i20	206	2308	+	MPMKESQKSLDSQLWHACAGGMVQMPPLNSKVFYFPQGHAEHAHTKLDFVDSMRIPPFILCTVAAVKFFADPETDEVFARVRLVPLRNSEVNYDADGGCDNVSENSEKSASFAKTLTQSDANNGGGFSVPRYCAETMFPKLDYSAEPPVQTVIAKDVHGEVWKFRHIYRGTPRRHLLTTGWSSFVNQKKLVAGDSVVFLRTENGDLCIGIRRAKRGIGGGLESPSGWSSGAGNCGIGPYGAFSVFLREDTNILRNGVGNSSPGGVNLSGSAKVSPESVREAVALAATNKPFEFVYYPRASTPEFCIKAPAVKVAMRIQWCSGMRFKMAFETEDSSRISWFMGTIASVQVVDPIRWPNSPWRLLQVTWDEPDLLHNVKHVSPWLVELVSNVPVIHLSPFS…	complete	ARFR_ORYSJ|ARFR_ORYSJ|Q:215-2194,H:14-677|58.16%ID|E:0|RecName: Full=Auxin response factor 18;	FTRINITY_DN53543_c0_g1::FTRINITY_DN53543_c0_g1_i20::g.145386::m.145386	ARFR_ORYSJ|ARFR_ORYSJ|Q:4-663,H:14-677|58.16%ID|E:0|RecName: Full=Auxin response factor 18;	PF02362.20|B3|B3 DNA binding domain|112-213|E:3.1e-22`PF06507.12|Auxin_resp|Auxin response factor|281-364|E:1.6e-31	KEGG:osa:4341882	GO:0005634|cellular_component|nucleus`GO:0003677|molecular_function|DNA binding`GO:0009734|biological_process|auxin-activated signaling pathway`GO:0006355|biological_process|regulation of transcription, DNA-templated`GO:0006351|biological_process|transcription, DNA-templated	GO:0003677|molecular_function|DNA binding`GO:0006355|biological_process|regulation of transcription, DNA-templated`GO:0009725|biological_process|response to hormone`GO:0005634|cellular_component|nucleus
Ll-miR329	MIR160	MIR160_Ll-miR329	FTRINITY_DN53543_c0_g1_i21	FTRINITY_DN53543_c0_g1	Auxin response factor 18	ARF18	ARF18_FTRINITY_DN53543_c0_g1	2078	2098	2089	-45.2	-37.8	0.8363	3	AAGCAUACAGGGAGCCAGGCA&UGCCUGGCUCCCUGAAUGCCA	0	0.0067	167496	FTRINITY_DN53543_c0_g1_i21	738	2897	+	MPMKEADKSLDSQLWHACAGGMVQMPLVNSKVFYFPQGHSEHAHTNLDFGASMRIPPLILCSVAAVKFLADPETDEVFARIRLVPLRISDIDYDDDDGGCAMASENSEKPASFAKTLTQSDANNGGGFSVPRYCAETIFPKLDYSAEPPVQTVIAKDVHGEVWKFRHIYRGTPRRHLLTTGWSSFVNQKKLVAGDSVVFLRAEDGDLCIGIRRAKRGINGGSETLSGWSTGTGNCGSGPYGTFSVFLRDEGKILRNGCGNSSPGDRGNLSGSAKVSAESVKEAMVLAATKQPFEIVYYPRGSTPEFCIKASTVKAAMRIQWCSGMRFKMAFETEDSSRISWFMGTIASVQVVDPIRWPNSPWRLLRVTWDEPDLLHNVKHVSPWLVELVSNNIPVIHLK…	complete	ARFR_ORYSJ|ARFR_ORYSJ|Q:747-2777,H:14-691|61%ID|E:0|RecName: Full=Auxin response factor 18;	FTRINITY_DN53543_c0_g1::FTRINITY_DN53543_c0_g1_i21::g.145387::m.145387	ARFR_ORYSJ|ARFR_ORYSJ|Q:4-686,H:14-697|60.34%ID|E:0|RecName: Full=Auxin response factor 18;	PF02362.20|B3|B3 DNA binding domain|113-214|E:2.2e-22`PF06507.12|Auxin_resp|Auxin response factor|285-365|E:2.2e-32	KEGG:osa:4341882	GO:0005634|cellular_component|nucleus`GO:0003677|molecular_function|DNA binding`GO:0009734|biological_process|auxin-activated signaling pathway`GO:0006355|biological_process|regulation of transcription, DNA-templated`GO:0006351|biological_process|transcription, DNA-templated	GO:0003677|molecular_function|DNA binding`GO:0006355|biological_process|regulation of transcription, DNA-templated`GO:0009725|biological_process|response to hormone`GO:0005634|cellular_component|nucleus
Ll-miR329	MIR160	MIR160_Ll-miR329	FTRINITY_DN53543_c0_g1_i23	FTRINITY_DN53543_c0_g1	Auxin response factor 18	ARF18	ARF18_FTRINITY_DN53543_c0_g1	2078	2098	2089	-45.2	-37.8	0.8363	3	AAGCAUACAGGGAGCCAGGCA&UGCCUGGCUCCCUGAAUGCCA	0	0.0071	167497	FTRINITY_DN53543_c0_g1_i23	738	2822	+	MPMKEADKSLDSQLWHACAGGMVQMPLVNSKVFYFPQGHSEHAHTNLDFGASMRIPPLILCSVAAVKFLADPETDEVFARIRLVPLRISDIDYDDDDGGCAMASENSEKPASFAKTLTQSDANNGGGFSVPRYCAETIFPKLDYSAEPPVQTVIAKDVHGEVWKFRHIYRGTPRRHLLTTGWSSFVNQKKLVAGDSVVFLRAEDGDLCIGIRRAKRGINGGSETLSGWSTGTGNCGSGPYGTFSVFLRDEGKILRNGCGNSSPGDRGNLSGSAKVSAESVKEAMVLAATKQPFEIVYYPRGSTPEFCIKASTVKAAMRIQWCSGMRFKMAFETEDSSRISWFMGTIASVQVVDPIRWPNSPWRLLRVTWDEPDLLHNVKHVSPWLVELVSNNIPVIHLK…	complete	ARFR_ORYSJ|ARFR_ORYSJ|Q:747-2804,H:14-700|60.65%ID|E:0|RecName: Full=Auxin response factor 18;	FTRINITY_DN53543_c0_g1::FTRINITY_DN53543_c0_g1_i23::g.145389::m.145389	ARFR_ORYSJ|ARFR_ORYSJ|Q:4-689,H:14-700|60.23%ID|E:0|RecName: Full=Auxin response factor 18;	PF02362.20|B3|B3 DNA binding domain|113-214|E:2.1e-22`PF06507.12|Auxin_resp|Auxin response factor|285-365|E:2.1e-32	KEGG:osa:4341882	GO:0005634|cellular_component|nucleus`GO:0003677|molecular_function|DNA binding`GO:0009734|biological_process|auxin-activated signaling pathway`GO:0006355|biological_process|regulation of transcription, DNA-templated`GO:0006351|biological_process|transcription, DNA-templated	GO:0003677|molecular_function|DNA binding`GO:0006355|biological_process|regulation of transcription, DNA-templated`GO:0009725|biological_process|response to hormone`GO:0005634|cellular_component|nucleus
Ll-miR333	MIR160	MIR160_Ll-miR333	FTRINITY_DN53543_c0_g1_i24	FTRINITY_DN53543_c0_g1	Auxin response factor 18	ARF18	ARF18_FTRINITY_DN53543_c0_g1	2078	2098	2089	-45.4	-42.5	0.9361	2	AAGCAUACAGGGAGCCAGGCA&UGCCUGGCUCCCUGUAUGCCA	0	0.0063	167498	FTRINITY_DN53543_c0_g1_i24	738	2762	+	MPMKEADKSLDSQLWHACAGGMVQMPLVNSKVFYFPQGHSEHAHTNLDFGASMRIPPLILCSVAAVKFLADPETDEVFARIRLVPLRISDIDYDDDDGGCAMASENSEKPASFAKTLTQSDANNGGGFSVPRYCAETIFPKLDYSAEPPVQTVIAKDVHGEVWKFRHIYRGTPRRHLLTTGWSSFVNQKKLVAGDSVVFLRAEDGDLCIGIRRAKRGINGGSETLSGWSTGTGNCGSGPYGTFSVFLRDEGKILRNGCGNSSPGDRGNLSGSAKVSAESVKEAMVLAATKQPFEIVYYPRGSTPEFCIKASTVKAAMRIQWCSGMRFKMAFETEDSSRISWFMGTIASVQVVDPIRWPNSPWRLLRVTWDEPDLLHNVKHVSPWLVELVSNNIPVIHLK…	complete	ARFR_ORYSJ|ARFR_ORYSJ|Q:747-2735,H:14-677|60.79%ID|E:0|RecName: Full=Auxin response factor 18;	FTRINITY_DN53543_c0_g1::FTRINITY_DN53543_c0_g1_i24::g.145393::m.145393	ARFR_ORYSJ|ARFR_ORYSJ|Q:4-666,H:14-677|60.35%ID|E:0|RecName: Full=Auxin response factor 18;	PF02362.20|B3|B3 DNA binding domain|113-214|E:2e-22`PF06507.12|Auxin_resp|Auxin response factor|285-365|E:2e-32	KEGG:osa:4341882	GO:0005634|cellular_component|nucleus`GO:0003677|molecular_function|DNA binding`GO:0009734|biological_process|auxin-activated signaling pathway`GO:0006355|biological_process|regulation of transcription, DNA-templated`GO:0006351|biological_process|transcription, DNA-templated	GO:0003677|molecular_function|DNA binding`GO:0006355|biological_process|regulation of transcription, DNA-templated`GO:0009725|biological_process|response to hormone`GO:0005634|cellular_component|nucleus
Ll-miR96	MIR160	MIR160_Ll-miR96	FTRINITY_DN53543_c0_g1_i26	FTRINITY_DN53543_c0_g1	Auxin response factor 18	ARF18	ARF18_FTRINITY_DN53543_c0_g1	1622	1642	1633	-46.2	-37.5	0.8117	4	AGGCAUACAGGAAGCCAGGCA&CGCCUGGCUCCCUGUAUGCCA	0	0.0091	167500	FTRINITY_DN53543_c0_g1_i26	291	2393	+	MPMKESQKSLDSQLWHACAGGMVQMPPLNSKVFYFPQGHAEHAHTKLDFVDSMRIPPFILCTVAAVKFFADPETDEVFARVRLVPLRNSEVNYDADGGCDNVSENSEKSASFAKTLTQSDANNGGGFSVPRYCAETMFPKLDYSAEPPVQTVIAKDVHGEVWKFRHIYRGTPRRHLLTTGWSSFVNQKKLVAGDSVVFLRTENGDLCIGIRRAKRGIGGGLESPSGWSSGAGNCGIGPYGAFSVFLREDTNILRNGVGNSSPGGVNLSGSAKVSPESVREAVALAATNKPFEFVYYPRASTPEFCIKAPAVKVAMRIQWCSGMRFKMAFETEDSSRISWFMGTIASVQVVDPIRWPNSPWRLLQVTWDEPDLLHNVKHVSPWLVELVSNVPVIHLSPFS…	complete	ARFR_ORYSJ|ARFR_ORYSJ|Q:300-2279,H:14-677|58.16%ID|E:0|RecName: Full=Auxin response factor 18;	FTRINITY_DN53543_c0_g1::FTRINITY_DN53543_c0_g1_i26::g.145398::m.145398	ARFR_ORYSJ|ARFR_ORYSJ|Q:4-663,H:14-677|58.16%ID|E:0|RecName: Full=Auxin response factor 18;	PF02362.20|B3|B3 DNA binding domain|112-213|E:3.1e-22`PF06507.12|Auxin_resp|Auxin response factor|281-364|E:1.6e-31	KEGG:osa:4341882	GO:0005634|cellular_component|nucleus`GO:0003677|molecular_function|DNA binding`GO:0009734|biological_process|auxin-activated signaling pathway`GO:0006355|biological_process|regulation of transcription, DNA-templated`GO:0006351|biological_process|transcription, DNA-templated	GO:0003677|molecular_function|DNA binding`GO:0006355|biological_process|regulation of transcription, DNA-templated`GO:0009725|biological_process|response to hormone`GO:0005634|cellular_component|nucleus
Ll-miR334	MIR160	MIR160_Ll-miR334	FTRINITY_DN53543_c0_g1_i3	FTRINITY_DN53543_c0_g1	Auxin response factor 16	ARF16	ARF16_FTRINITY_DN53543_c0_g1	2436	2456	2447	-46.2	-38.7	0.8377	3	AGGCAUACAGGAAGCCAGGCA&UGCCUGGCUCCCUGUAUGCCG	0	0.0106	167502	FTRINITY_DN53543_c0_g1_i3	738	1913	+	MPMKEADKSLDSQLWHACAGGMVQMPLVNSKVFYFPQGHSEHAHTNLDFGASMRIPPLILCSVAAVKFLADPETDEVFARIRLVPLRISDIDYDDDDGGCAMASENSEKPASFAKTLTQSDANNGGGFSVPRYCAETIFPKLDYSAEPPVQTVIAKDVHGEVWKFRHIYRGTPRRHLLTTGWSSFVNQKKLVAGDSVVFLRAEDGDLCIGIRRAKRGINGGSETLSGWSTGTGNCGSGPYGTFSVFLRDEGKILRNGCGNSSPGDRGNLSGSAKVSAESVKEAMVLAATKQPFEIVYYPRGSTPEFCIKASTVKAAMRIQWCSGMRFKMAFETEDSSRISWFMGTIASVQVVDPIRWPNSPWRLLQVLLSDPLFNNLVLKLLVHMSHKGST*	complete	ARFP_ARATH|ARFP_ARATH|Q:732-1868,H:4-374|64.94%ID|E:1e-159|RecName: Full=Auxin response factor 16;|Eukaryota; Viridiplantae; Streptophyta; Embryophyta; Tracheophyta; Spermatophyta; Magnoliophyta; eudicotyledons; Gunneridae; Pentapetalae; rosids; malvids; Brassicales; Brassicaceae; Camelineae; Arabidopsis`ARFP_ARATH|ARFP_ARATH|Q:2194-3093,H:362-647|42.67%ID|E:3e-52|RecName: Full=Auxin response fac…	FTRINITY_DN53543_c0_g1::FTRINITY_DN53543_c0_g1_i3::g.145352::m.145352	ARFP_ARATH|ARFP_ARATH|Q:2-377,H:7-374|66.23%ID|E:2e-172|RecName: Full=Auxin response factor 16;	PF02362.20|B3|B3 DNA binding domain|113-214|E:8e-23`PF06507.12|Auxin_resp|Auxin response factor|285-366|E:4.3e-33	KEGG:ath:AT4G30080	GO:0005634|cellular_component|nucleus`GO:0003677|molecular_function|DNA binding`GO:0035198|molecular_function|miRNA binding`GO:0003700|molecular_function|transcription factor activity, sequence-specific DNA binding`GO:0009734|biological_process|auxin-activated signaling pathway`GO:0051301|biological_process|cell division`GO:0007389|biological_process|pattern specification process`GO:0009733|biolo…	GO:0003677|molecular_function|DNA binding`GO:0006355|biological_process|regulation of transcription, DNA-templated`GO:0009725|biological_process|response to hormone`GO:0005634|cellular_component|nucleus
Ll-miR333	MIR160	MIR160_Ll-miR333	FTRINITY_DN53543_c0_g1_i4	FTRINITY_DN53543_c0_g1	Auxin response factor 16	ARF16	ARF16_FTRINITY_DN53543_c0_g1	1879	1899	1890	-45.4	-38.5	0.848	3	AGGCAUACAGGAAGCCAGGCA&UGCCUGGCUCCCUGUAUGCCA	0	0.0091	167503	FTRINITY_DN53543_c0_g1_i4	193	1356	+	MKESQKSLDSQLWHACAGGMVQMPPLNSKVFYFPQGHAEHAHTKLDFVDSMRIPPFILCTVAAVKFFADPETDEVFARVRLVPLRNSEVNYDADGGCDNVSENSEKSASFAKTLTQSDANNGGGFSVPRYCAETMFPKLDYSAEPPVQTVIAKDVHGEVWKFRHIYRGTPRRHLLTTGWSSFVNQKKLVAGDSVVFLRTENGDLCIGIRRAKRGIGGGLESPSGWSSGAGNCGIGPYGAFSVFLREDTNILRNGVGNSSPGGVNLSGSAKVSPESVREAVALAATNKPFEFVYYPRASTPEFCIKAPAVKVAMRIQWCSGMRFKMAFETEDSSRISWFMGTIASVQVVDPIRWPNSPWRLLQVLLSDPLFNNLVLKLLVHMSHKGST*	complete	ARFP_ARATH|ARFP_ARATH|Q:175-1311,H:1-374|64.6%ID|E:5e-153|RecName: Full=Auxin response factor 16;|Eukaryota; Viridiplantae; Streptophyta; Embryophyta; Tracheophyta; Spermatophyta; Magnoliophyta; eudicotyledons; Gunneridae; Pentapetalae; rosids; malvids; Brassicales; Brassicaceae; Camelineae; Arabidopsis`ARFP_ARATH|ARFP_ARATH|Q:1637-2596,H:362-667|43.12%ID|E:2e-59|RecName: Full=Auxin response fact…	FTRINITY_DN53543_c0_g1::FTRINITY_DN53543_c0_g1_i4::g.145354::m.145354	ARFP_ARATH|ARFP_ARATH|Q:4-373,H:12-374|65.87%ID|E:9e-172|RecName: Full=Auxin response factor 16;	PF02362.20|B3|B3 DNA binding domain|110-211|E:1.2e-22`PF06507.12|Auxin_resp|Auxin response factor|279-362|E:6.6e-32	KEGG:ath:AT4G30080	GO:0005634|cellular_component|nucleus`GO:0003677|molecular_function|DNA binding`GO:0035198|molecular_function|miRNA binding`GO:0003700|molecular_function|transcription factor activity, sequence-specific DNA binding`GO:0009734|biological_process|auxin-activated signaling pathway`GO:0051301|biological_process|cell division`GO:0007389|biological_process|pattern specification process`GO:0009733|biolo…	GO:0003677|molecular_function|DNA binding`GO:0006355|biological_process|regulation of transcription, DNA-templated`GO:0009725|biological_process|response to hormone`GO:0005634|cellular_component|nucleus
Ll-miR329	MIR160	MIR160_Ll-miR329	FTRINITY_DN53543_c0_g1_i6	FTRINITY_DN53543_c0_g1	Auxin response factor 16	ARF16	ARF16_FTRINITY_DN53543_c0_g1	2294	2314	2305	-45.2	-37.8	0.8363	3	AAGCAUACAGGGAGCCAGGCA&UGCCUGGCUCCCUGAAUGCCA	0	0.0065	167505	FTRINITY_DN53543_c0_g1_i6	193	1290	+	MKESQKSLDSQLWHACAGGMVQMPPLNSKVFYFPQGHAEHAHTKLDFVDSMRIPPFILCTVAAVKFFADPETDEVFARVRLVPLRNSEVNYDADGGCDNVSENSEKSASFAKTLTQSDANNGGGFSVPRYCAETMFPKLDYSAEPPVQTVIAKDVHGEVWKFRHIYRGTPRRHLLTTGWSSFVNQKKLVAGDSVVFLRTENGDLCIGIRRAKRGIGGGLESPSGWSSGAGNCGIGPYGAFSVFLREDTNILRNGVGNSSPGGVNLSGSAKVSPESVREAVALAATNKPFEFVYYPRASTPEFCIKAPAVKVAMRIQWCSGMRFKMAFETEDSSRISWFMGTISSVQVSDPIHWPDSPWRLLQVYI*	complete	ARFP_ARATH|ARFP_ARATH|Q:175-1281,H:1-363|64.89%ID|E:9e-155|RecName: Full=Auxin response factor 16;|Eukaryota; Viridiplantae; Streptophyta; Embryophyta; Tracheophyta; Spermatophyta; Magnoliophyta; eudicotyledons; Gunneridae; Pentapetalae; rosids; malvids; Brassicales; Brassicaceae; Camelineae; Arabidopsis`ARFP_ARATH|ARFP_ARATH|Q:2043-2339,H:360-461|48.54%ID|E:2e-15|RecName: Full=Auxin response fac…	FTRINITY_DN53543_c0_g1::FTRINITY_DN53543_c0_g1_i6::g.145358::m.145358	ARFP_ARATH|ARFP_ARATH|Q:4-363,H:12-363|67.03%ID|E:1e-170|RecName: Full=Auxin response factor 16;	PF02362.20|B3|B3 DNA binding domain|110-211|E:1e-22`PF06507.12|Auxin_resp|Auxin response factor|279-362|E:1.8e-31	KEGG:ath:AT4G30080	GO:0005634|cellular_component|nucleus`GO:0003677|molecular_function|DNA binding`GO:0035198|molecular_function|miRNA binding`GO:0003700|molecular_function|transcription factor activity, sequence-specific DNA binding`GO:0009734|biological_process|auxin-activated signaling pathway`GO:0051301|biological_process|cell division`GO:0007389|biological_process|pattern specification process`GO:0009733|biolo…	GO:0003677|molecular_function|DNA binding`GO:0006355|biological_process|regulation of transcription, DNA-templated`GO:0009725|biological_process|response to hormone`GO:0005634|cellular_component|nucleus
Ll-miR332	MIR160	MIR160_Ll-miR332	FTRINITY_DN53543_c0_g1_i7	FTRINITY_DN53543_c0_g1	Auxin response factor 16	ARF16	ARF16_FTRINITY_DN53543_c0_g1	1900	1919	1910	-43.8	-38.5	0.879	2	GGCAUACAGGAAGCCAGGCA&UGCCUGGCUCCCUGUAUGCC	0	0.0091	167506	FTRINITY_DN53543_c0_g1_i7	207	1376	+	MPMKESQKSLDSQLWHACAGGMVQMPPLNSKVFYFPQGHAEHAHTKLDFVDSMRIPPFILCTVAAVKFFADPETDEVFARVRLVPLRNSEVNYDADGGCDNVSENSEKSASFAKTLTQSDANNGGGFSVPRYCAETMFPKLDYSAEPPVQTVIAKDVHGEVWKFRHIYRGTPRRHLLTTGWSSFVNQKKLVAGDSVVFLRTENGDLCIGIRRAKRGIGGGLESPSGWSSGAGNCGIGPYGAFSVFLREDTNILRNGVGNSSPGGVNLSGSAKVSPESVREAVALAATNKPFEFVYYPRASTPEFCIKAPAVKVAMRIQWCSGMRFKMAFETEDSSRISWFMGTIASVQVVDPIRWPNSPWRLLQVLLSDPLFNNLVLKLLVHMSHKGST*	complete	ARFP_ARATH|ARFP_ARATH|Q:195-1331,H:1-374|64.6%ID|E:1e-153|RecName: Full=Auxin response factor 16;|Eukaryota; Viridiplantae; Streptophyta; Embryophyta; Tracheophyta; Spermatophyta; Magnoliophyta; eudicotyledons; Gunneridae; Pentapetalae; rosids; malvids; Brassicales; Brassicaceae; Camelineae; Arabidopsis`ARFP_ARATH|ARFP_ARATH|Q:1657-2556,H:362-647|42.67%ID|E:1e-52|RecName: Full=Auxin response fact…	FTRINITY_DN53543_c0_g1::FTRINITY_DN53543_c0_g1_i7::g.145361::m.145361	ARFP_ARATH|ARFP_ARATH|Q:2-375,H:7-374|65.79%ID|E:4e-172|RecName: Full=Auxin response factor 16;	PF02362.20|B3|B3 DNA binding domain|112-213|E:1.2e-22`PF06507.12|Auxin_resp|Auxin response factor|281-364|E:6.6e-32	KEGG:ath:AT4G30080	GO:0005634|cellular_component|nucleus`GO:0003677|molecular_function|DNA binding`GO:0035198|molecular_function|miRNA binding`GO:0003700|molecular_function|transcription factor activity, sequence-specific DNA binding`GO:0009734|biological_process|auxin-activated signaling pathway`GO:0051301|biological_process|cell division`GO:0007389|biological_process|pattern specification process`GO:0009733|biolo…	GO:0003677|molecular_function|DNA binding`GO:0006355|biological_process|regulation of transcription, DNA-templated`GO:0009725|biological_process|response to hormone`GO:0005634|cellular_component|nucleus
Ll-miR334	MIR160	MIR160_Ll-miR334	FTRINITY_DN53543_c0_g1_i9	FTRINITY_DN53543_c0_g1	Auxin response factor 16	ARF16	ARF16_FTRINITY_DN53543_c0_g1	2436	2456	2447	-46.2	-38.7	0.8377	3	AGGCAUACAGGAAGCCAGGCA&UGCCUGGCUCCCUGUAUGCCG	0	0.0091	167508	FTRINITY_DN53543_c0_g1_i9	738	1913	+	MPMKEADKSLDSQLWHACAGGMVQMPLVNSKVFYFPQGHSEHAHTNLDFGASMRIPPLILCSVAAVKFLADPETDEVFARIRLVPLRISDIDYDDDDGGCAMASENSEKPASFAKTLTQSDANNGGGFSVPRYCAETIFPKLDYSAEPPVQTVIAKDVHGEVWKFRHIYRGTPRRHLLTTGWSSFVNQKKLVAGDSVVFLRAEDGDLCIGIRRAKRGINGGSETLSGWSTGTGNCGSGPYGTFSVFLRDEGKILRNGCGNSSPGDRGNLSGSAKVSAESVKEAMVLAATKQPFEIVYYPRGSTPEFCIKASTVKAAMRIQWCSGMRFKMAFETEDSSRISWFMGTIASVQVVDPIRWPNSPWRLLQVLLSDPLFNNLVLKLLVHMSHKGST*	complete	ARFP_ARATH|ARFP_ARATH|Q:732-1868,H:4-374|64.94%ID|E:1e-158|RecName: Full=Auxin response factor 16;|Eukaryota; Viridiplantae; Streptophyta; Embryophyta; Tracheophyta; Spermatophyta; Magnoliophyta; eudicotyledons; Gunneridae; Pentapetalae; rosids; malvids; Brassicales; Brassicaceae; Camelineae; Arabidopsis`ARFP_ARATH|ARFP_ARATH|Q:2194-3153,H:362-667|43.12%ID|E:6e-59|RecName: Full=Auxin response fac…	FTRINITY_DN53543_c0_g1::FTRINITY_DN53543_c0_g1_i9::g.145364::m.145364	ARFP_ARATH|ARFP_ARATH|Q:2-377,H:7-374|66.23%ID|E:2e-172|RecName: Full=Auxin response factor 16;	PF02362.20|B3|B3 DNA binding domain|113-214|E:8e-23`PF06507.12|Auxin_resp|Auxin response factor|285-366|E:4.3e-33	KEGG:ath:AT4G30080	GO:0005634|cellular_component|nucleus`GO:0003677|molecular_function|DNA binding`GO:0035198|molecular_function|miRNA binding`GO:0003700|molecular_function|transcription factor activity, sequence-specific DNA binding`GO:0009734|biological_process|auxin-activated signaling pathway`GO:0051301|biological_process|cell division`GO:0007389|biological_process|pattern specification process`GO:0009733|biolo…	GO:0003677|molecular_function|DNA binding`GO:0006355|biological_process|regulation of transcription, DNA-templated`GO:0009725|biological_process|response to hormone`GO:0005634|cellular_component|nucleus
Ll-miR333	MIR160	MIR160_Ll-miR333	FTRINITY_DN53543_c0_g2_i1	FTRINITY_DN53543_c0_g2	Auxin response factor 18	ARF18	ARF18_FTRINITY_DN53543_c0_g2	1828	1848	1839	-45.4	-45.4	1	1	AGGCAUACAGGGAGCCAGGCA&UGCCUGGCUCCCUGUAUGCCA	0	0.0004	167509	FTRINITY_DN53543_c0_g2_i1	503	2614	+	MKEGVIEKSLDPQLWHACAGSMIQMPQLNSKVFYFPQGHAEHAQTTLDLTPSLRIPPLILCTLASVKFMADTETDEVFAKMWLVPLRNSNLDGLNDVDVVENSEKPASFAKTLTQSDANNGGGFSVPRYCAETIFPRLDYSAEPPVQTVVAKDVHGELWKFRHIYRGTPRRHLLTTGWSTFVNQKKLVAGDSVVFLRAENGDLCIGIRRAKKGIGGSTGSEVSSGWTSASGHGNCGVGPYGAFSFFLKEENKFLRNGCGGNGGGLSGRVKVRPEAVMEAMTLASRNQPFEVLYYPRASTPEFCIKASAVRDAMRVQWDSGMRFKMPFETEDSSRISWFMGTIASVQVVDPIRWPNSPWRLLQVTWDEPDLLQNVKRVSPWLVELVSNMPVVNLTPFSPP…	complete	ARFR_ORYSJ|ARFR_ORYSJ|Q:521-2527,H:17-698|59.19%ID|E:0|RecName: Full=Auxin response factor 18;	FTRINITY_DN53543_c0_g2::FTRINITY_DN53543_c0_g2_i1::g.145351::m.145351	ARFR_ORYSJ|ARFR_ORYSJ|Q:2-675,H:12-698|58.76%ID|E:0|RecName: Full=Auxin response factor 18;	PF02362.20|B3|B3 DNA binding domain|109-210|E:1.5e-21`PF06507.12|Auxin_resp|Auxin response factor|279-362|E:5.4e-32	KEGG:osa:4341882	GO:0005634|cellular_component|nucleus`GO:0003677|molecular_function|DNA binding`GO:0009734|biological_process|auxin-activated signaling pathway`GO:0006355|biological_process|regulation of transcription, DNA-templated`GO:0006351|biological_process|transcription, DNA-templated	GO:0003677|molecular_function|DNA binding`GO:0006355|biological_process|regulation of transcription, DNA-templated`GO:0009725|biological_process|response to hormone`GO:0005634|cellular_component|nucleus
Ll-miR330	MIR160	MIR160_Ll-miR330	FTRINITY_DN53543_c0_g2_i2	FTRINITY_DN53543_c0_g2	Auxin response factor 18	ARF18	ARF18_FTRINITY_DN53543_c0_g2	1911	1931	1922	-47.4	-40.7	0.8586	2	AGGCAUACAGGGAGCCAGGCA&UGCCUGGCUCCCUGCAUGCCA	0	0.0045	167510	FTRINITY_DN53543_c0_g2_i2	586	2697	+	MKEGVIEKSLDPQLWHACAGSMIQMPQLNSKVFYFPQGHAEHAQTTLDLTPSLRIPPLILCTLASVKFMADTETDEVFAKMWLVPLRNSNLDGLNDVDVVENSEKPASFAKTLTQSDANNGGGFSVPRYCAETIFPRLDYSAEPPVQTVVAKDVHGELWKFRHIYRGTPRRHLLTTGWSTFVNQKKLVAGDSVVFLRAENGDLCIGIRRAKKGIGGSTGSEVSSGWTSASGHGNCGVGPYGAFSFFLKEENKFLRNGCGGNGGGLSGRVKVRPEAVMEAMTLASRNQPFEVLYYPRASTPEFCIKASAVRDAMRVQWDSGMRFKMPFETEDSSRISWFMGTIASVQVVDPIRWPNSPWRLLQVTWDEPDLLQNVKRVSPWLVELVSNMPVVNLTPFSPP…	complete	ARFR_ORYSJ|ARFR_ORYSJ|Q:589-2610,H:12-698|58.91%ID|E:0|RecName: Full=Auxin response factor 18;	FTRINITY_DN53543_c0_g2::FTRINITY_DN53543_c0_g2_i2::g.145356::m.145356	ARFR_ORYSJ|ARFR_ORYSJ|Q:2-675,H:12-698|58.76%ID|E:0|RecName: Full=Auxin response factor 18;	PF02362.20|B3|B3 DNA binding domain|109-210|E:1.5e-21`PF06507.12|Auxin_resp|Auxin response factor|279-362|E:5.4e-32	KEGG:osa:4341882	GO:0005634|cellular_component|nucleus`GO:0003677|molecular_function|DNA binding`GO:0009734|biological_process|auxin-activated signaling pathway`GO:0006355|biological_process|regulation of transcription, DNA-templated`GO:0006351|biological_process|transcription, DNA-templated	GO:0003677|molecular_function|DNA binding`GO:0006355|biological_process|regulation of transcription, DNA-templated`GO:0009725|biological_process|response to hormone`GO:0005634|cellular_component|nucleus
Ll-miR332	MIR160	MIR160_Ll-miR332	FTRINITY_DN53543_c0_g2_i3	FTRINITY_DN53543_c0_g2	Auxin response factor 18	ARF18	ARF18_FTRINITY_DN53543_c0_g2	1756	1775	1766	-43.8	-45.4	1	0	GGCAUACAGGGAGCCAGGCA&UGCCUGGCUCCCUGUAUGCC	0	0.0002	167511	FTRINITY_DN53543_c0_g2_i3	430	2541	+	MKEGVIEKSLDPQLWHACAGSMIQMPQLNSKVFYFPQGHAEHAQTTLDLTPSLRIPPLILCTLASVKFMADTETDEVFAKMWLVPLRNSNLDGLNDVDVVENSEKPASFAKTLTQSDANNGGGFSVPRYCAETIFPRLDYSAEPPVQTVVAKDVHGELWKFRHIYRGTPRRHLLTTGWSTFVNQKKLVAGDSVVFLRAENGDLCIGIRRAKKGIGGSTGSEVSSGWTSASGHGNCGVGPYGAFSFFLKEENKFLRNGCGGNGGGLSGRVKVRPEAVMEAMTLASRNQPFEVLYYPRASTPEFCIKASAVRDAMRVQWDSGMRFKMPFETEDSSRISWFMGTIASVQVVDPIRWPNSPWRLLQVTWDEPDLLQNVKRVSPWLVELVSNMPVVNLTPFSPP…	complete	ARFR_ORYSJ|ARFR_ORYSJ|Q:433-2454,H:12-698|58.91%ID|E:0|RecName: Full=Auxin response factor 18;	FTRINITY_DN53543_c0_g2::FTRINITY_DN53543_c0_g2_i3::g.145360::m.145360	ARFR_ORYSJ|ARFR_ORYSJ|Q:2-675,H:12-698|58.76%ID|E:0|RecName: Full=Auxin response factor 18;	PF02362.20|B3|B3 DNA binding domain|109-210|E:1.5e-21`PF06507.12|Auxin_resp|Auxin response factor|279-362|E:5.4e-32	KEGG:osa:4341882	GO:0005634|cellular_component|nucleus`GO:0003677|molecular_function|DNA binding`GO:0009734|biological_process|auxin-activated signaling pathway`GO:0006355|biological_process|regulation of transcription, DNA-templated`GO:0006351|biological_process|transcription, DNA-templated	GO:0003677|molecular_function|DNA binding`GO:0006355|biological_process|regulation of transcription, DNA-templated`GO:0009725|biological_process|response to hormone`GO:0005634|cellular_component|nucleus
Ll-miR333	MIR160	MIR160_Ll-miR333	FTRINITY_DN53543_c0_g2_i4	FTRINITY_DN53543_c0_g2	Auxin response factor 18	ARF18	ARF18_FTRINITY_DN53543_c0_g2	1672	1692	1683	-45.4	-45.4	1	1	AGGCAUACAGGGAGCCAGGCA&UGCCUGGCUCCCUGUAUGCCA	0	0.0033	167512	FTRINITY_DN53543_c0_g2_i4	347	2458	+	MKEGVIEKSLDPQLWHACAGSMIQMPQLNSKVFYFPQGHAEHAQTTLDLTPSLRIPPLILCTLASVKFMADTETDEVFAKMWLVPLRNSNLDGLNDVDVVENSEKPASFAKTLTQSDANNGGGFSVPRYCAETIFPRLDYSAEPPVQTVVAKDVHGELWKFRHIYRGTPRRHLLTTGWSTFVNQKKLVAGDSVVFLRAENGDLCIGIRRAKKGIGGSTGSEVSSGWTSASGHGNCGVGPYGAFSFFLKEENKFLRNGCGGNGGGLSGRVKVRPEAVMEAMTLASRNQPFEVLYYPRASTPEFCIKASAVRDAMRVQWDSGMRFKMPFETEDSSRISWFMGTIASVQVVDPIRWPNSPWRLLQVTWDEPDLLQNVKRVSPWLVELVSNMPVVNLTPFSPP…	complete	ARFR_ORYSJ|ARFR_ORYSJ|Q:365-2371,H:17-698|59.19%ID|E:0|RecName: Full=Auxin response factor 18;	FTRINITY_DN53543_c0_g2::FTRINITY_DN53543_c0_g2_i4::g.145379::m.145379	ARFR_ORYSJ|ARFR_ORYSJ|Q:2-675,H:12-698|58.76%ID|E:0|RecName: Full=Auxin response factor 18;	PF02362.20|B3|B3 DNA binding domain|109-210|E:1.5e-21`PF06507.12|Auxin_resp|Auxin response factor|279-362|E:5.4e-32	KEGG:osa:4341882	GO:0005634|cellular_component|nucleus`GO:0003677|molecular_function|DNA binding`GO:0009734|biological_process|auxin-activated signaling pathway`GO:0006355|biological_process|regulation of transcription, DNA-templated`GO:0006351|biological_process|transcription, DNA-templated	GO:0003677|molecular_function|DNA binding`GO:0006355|biological_process|regulation of transcription, DNA-templated`GO:0009725|biological_process|response to hormone`GO:0005634|cellular_component|nucleus
Ll-miR329	MIR160	MIR160_Ll-miR329	FTRINITY_DN53543_c0_g2_i6	FTRINITY_DN53543_c0_g2	Auxin response factor 18	ARF18	ARF18_FTRINITY_DN53543_c0_g2	1515	1535	1526	-45.2	-40.7	0.9004	2	AGGCAUACAGGGAGCCAGGCA&UGCCUGGCUCCCUGAAUGCCA	0	0.0045	167513	FTRINITY_DN53543_c0_g2_i6	208	2301	+	MDSKDRVSEKCLDPQLWHACAGSMVQMPQLNSEVFYFPQGHAEHALGKVDFGNTPIPPLILCRVNAIKFMADLDTDEVYLKLMLTPLRENEFDLENDSFIGIRGVVESQEKPVSFSKTLTQSDANNGGGFSVPRYCAETIFPKLDYSSVEPPVQTIIVKDVHGKCWKFRHIYRGTPKRHLLTTGWSNFVNHKKLVAGDSVLFLRAANGDICVGIRRAKKGIGGGSELSSSCWNTNQLAPLQFGGGNENNKTLMKRKVGEKLIGKVAAESVIEAVTCAVNERPFEVVYYPRANTPEFCVKASVVRAAMQIQWCSGMRFNMPFETEDSSRISWFMGTIASVQVVDPIRWPNSPWRLLQVTWDEPDLLQNVKRVSPWLVELVSNMPVVNLTPFSPPRKKPRF…	complete	ARFR_ORYSJ|ARFR_ORYSJ|Q:205-2214,H:8-698|56.69%ID|E:0|RecName: Full=Auxin response factor 18;	FTRINITY_DN53543_c0_g2::FTRINITY_DN53543_c0_g2_i6::g.145384::m.145384	ARFR_ORYSJ|ARFR_ORYSJ|Q:4-669,H:12-698|56.58%ID|E:0|RecName: Full=Auxin response factor 18;	PF02362.20|B3|B3 DNA binding domain|115-217|E:1.5e-20`PF06507.12|Auxin_resp|Auxin response factor|274-356|E:1.6e-31	KEGG:osa:4341882	GO:0005634|cellular_component|nucleus`GO:0003677|molecular_function|DNA binding`GO:0009734|biological_process|auxin-activated signaling pathway`GO:0006355|biological_process|regulation of transcription, DNA-templated`GO:0006351|biological_process|transcription, DNA-templated	GO:0003677|molecular_function|DNA binding`GO:0006355|biological_process|regulation of transcription, DNA-templated`GO:0009725|biological_process|response to hormone`GO:0005634|cellular_component|nucleus
Ll-miR329	MIR160	MIR160_Ll-miR329	FTRINITY_DN53543_c0_g2_i8	FTRINITY_DN53543_c0_g2	Auxin response factor 18	ARF18	ARF18_FTRINITY_DN53543_c0_g2	1615	1635	1626	-45.2	-40.7	0.9004	2	AGGCAUACAGGGAGCCAGGCA&UGCCUGGCUCCCUGAAUGCCA	0	0.0041	167515	FTRINITY_DN53543_c0_g2_i8	290	2401	+	MKEGVIEKSLDPQLWHACAGSMIQMPQLNSKVFYFPQGHAEHAQTTLDLTPSLRIPPLILCTLASVKFMADTETDEVFAKMWLVPLRNSNLDGLNDVDVVENSEKPASFAKTLTQSDANNGGGFSVPRYCAETIFPRLDYSAEPPVQTVVAKDVHGELWKFRHIYRGTPRRHLLTTGWSTFVNQKKLVAGDSVVFLRAENGDLCIGIRRAKKGIGGSTGSEVSSGWTSASGHGNCGVGPYGAFSFFLKEENKFLRNGCGGNGGGLSGRVKVRPEAVMEAMTLASRNQPFEVLYYPRASTPEFCIKASAVRDAMRVQWDSGMRFKMPFETEDSSRISWFMGTIASVQVVDPIRWPNSPWRLLQVTWDEPDLLQNVKRVSPWLVELVSNMPVVNLTPFSPP…	complete	ARFR_ORYSJ|ARFR_ORYSJ|Q:293-2314,H:12-698|58.91%ID|E:0|RecName: Full=Auxin response factor 18;	FTRINITY_DN53543_c0_g2::FTRINITY_DN53543_c0_g2_i8::g.145392::m.145392	ARFR_ORYSJ|ARFR_ORYSJ|Q:2-675,H:12-698|58.76%ID|E:0|RecName: Full=Auxin response factor 18;	PF02362.20|B3|B3 DNA binding domain|109-210|E:1.5e-21`PF06507.12|Auxin_resp|Auxin response factor|279-362|E:5.4e-32	KEGG:osa:4341882	GO:0005634|cellular_component|nucleus`GO:0003677|molecular_function|DNA binding`GO:0009734|biological_process|auxin-activated signaling pathway`GO:0006355|biological_process|regulation of transcription, DNA-templated`GO:0006351|biological_process|transcription, DNA-templated	GO:0003677|molecular_function|DNA binding`GO:0006355|biological_process|regulation of transcription, DNA-templated`GO:0009725|biological_process|response to hormone`GO:0005634|cellular_component|nucleus
Ll-miR330	MIR160	MIR160_Ll-miR330	FTRINITY_DN54222_c5_g10_i1	FTRINITY_DN54222_c5_g10	Auxin response factor 17	ARF17	ARF17_FTRINITY_DN54222_c5_g10	1610	1630	1621	-47.4	-47.9	1	1	GGGCAUGCAGGGAGCCAGGCA&UGCCUGGCUCCCUGCAUGCCA	0	0.0015	178691	FTRINITY_DN54222_c5_g10_i1	243	1913	+	MRRQISTNPPLPPPAHPSQPSPIAAAIWRACAGPSVQIPTVNSMVYYFIQGHLDQASSTPKKLSPNVYSTPFVLARIAQVQFFADHNTDEVFVKLVLHPINRSSVSQFVVGESSNGSGDGDENDVVSFSKILTPSDANNGGGFSVPRFCADSIFPPLNFQEDPPFQNLMMFDLHGNVWDYRHIYRGTPRRHLLTTGWSKFVNFKNLVAGDSVVFMKNSKGEIFAGIRRAKRSCPRGGGGGSGAEWHGMMLGGGGMRKRDEEGEKKKQEEKVVKEGFSRNGKGKLAPEKVAEAAELAVQGMPFEVVYYPSAGWSDFVLKAEIVDEAMKVRWSPGMGVKVSMEAEDSSRITSFPGTVSAVCVPENGQWRGSPWRMLQVAWDDSEPFQNAKLVSPWQVELVS…	complete	ARFQ_ARATH|ARFQ_ARATH|Q:324-1904,H:21-535|47.1%ID|E:2e-130|RecName: Full=Auxin response factor 17;	FTRINITY_DN54222_c5_g10::FTRINITY_DN54222_c5_g10_i1::g.220848::m.220848	ARFQ_ARATH|ARFQ_ARATH|Q:23-554,H:16-535|47.3%ID|E:1e-147|RecName: Full=Auxin response factor 17;	PF02362.20|B3|B3 DNA binding domain|128-229|E:6.2e-21`PF06507.12|Auxin_resp|Auxin response factor|292-375|E:5.6e-24	KEGG:ath:AT1G77850	GO:0005634|cellular_component|nucleus`GO:0000987|molecular_function|core promoter proximal region sequence-specific DNA binding`GO:0003700|molecular_function|transcription factor activity, sequence-specific DNA binding`GO:0048830|biological_process|adventitious root development`GO:0009653|biological_process|anatomical structure morphogenesis`GO:0009734|biological_process|auxin-activated signaling…	GO:0003677|molecular_function|DNA binding`GO:0006355|biological_process|regulation of transcription, DNA-templated`GO:0009725|biological_process|response to hormone`GO:0005634|cellular_component|nucleus
Ll-miR330	MIR160	MIR160_Ll-miR330	FTRINITY_DN54222_c5_g10_i5	FTRINITY_DN54222_c5_g10	Auxin response factor 17	ARF17	ARF17_FTRINITY_DN54222_c5_g10	1610	1630	1621	-47.4	-47.9	1	1	GGGCAUGCAGGGAGCCAGGCA&UGCCUGGCUCCCUGCAUGCCA	4	0.0479	178695	FTRINITY_DN54222_c5_g10_i5	243	1646	+	MRRQISTNPPLPPPAHPSQPSPIAAAIWRACAGPSVQIPTVNSMVYYFIQGHLDQASSTPKKLSPNVYSTPFVLARIAQVQFFADHNTDEVFVKLVLHPINRSSVSQFVVGESSNGSGDGDENDVVSFSKILTPSDANNGGGFSVPRFCADSIFPPLNFQEDPPFQNLMMFDLHGNVWDYRHIYRGTPRRHLLTTGWSKFVNFKNLVAGDSVVFMKNSKGEIFAGIRRAKRSCPRGGGGGSGAEWHGMMLGGGGMRKRDEEGEKKKQEEKVVKEGFSRNGKGKLAPEKVAEAAELAVQGMPFEVVYYPSAGWSDFVLKAEIVDEAMKVRWSPGMGVKVSMEAEDSSRITSFPGTVSAVCVPENGQWRGSPWRMLQVAWDDSEPFQNAKLVSPWQVELVS…	complete	ARFQ_ARATH|ARFQ_ARATH|Q:324-1631,H:21-446|49.44%ID|E:7e-124|RecName: Full=Auxin response factor 17;	FTRINITY_DN54222_c5_g10::FTRINITY_DN54222_c5_g10_i5::g.220864::m.220864	ARFQ_ARATH|ARFQ_ARATH|Q:23-465,H:16-449|49.78%ID|E:3e-136|RecName: Full=Auxin response factor 17;	PF02362.20|B3|B3 DNA binding domain|128-229|E:4.6e-21`PF06507.12|Auxin_resp|Auxin response factor|292-375|E:4.3e-24	KEGG:ath:AT1G77850	GO:0005634|cellular_component|nucleus`GO:0000987|molecular_function|core promoter proximal region sequence-specific DNA binding`GO:0003700|molecular_function|transcription factor activity, sequence-specific DNA binding`GO:0048830|biological_process|adventitious root development`GO:0009653|biological_process|anatomical structure morphogenesis`GO:0009734|biological_process|auxin-activated signaling…	GO:0003677|molecular_function|DNA binding`GO:0006355|biological_process|regulation of transcription, DNA-templated`GO:0009725|biological_process|response to hormone`GO:0005634|cellular_component|nucleus
Ll-miR334	MIR160	MIR160_Ll-miR334	FTRINITY_DN56991_c0_g1_i1	FTRINITY_DN56991_c0_g1	Auxin response factor 18	ARF18	ARF18_FTRINITY_DN56991_c0_g1	2452	2472	2463	-46.2	-45.7	0.9892	1	UGGCAUGCAGGGAGCCAGGCA&UGCCUGGCUCCCUGUAUGCCG	0	0.0002	224777	FTRINITY_DN56991_c0_g1_i1	1073	3169	+	MIAFMESKEQTKEIEKCLDPQLWHACAGGMVQMPQVNSMVYYFPQGHAEHACGPVNFMTCPKVQPLVLCTVEAIKYMADPETDEVYAKLRLIPVNRNDADYACDSAGGINGSESQDKPASFAKTLTQSDANNGGGFSVPRYCAETIFPRLDYSAEPPVQNILAKDVHGETWKFRHIYRGTPRRHLLTTGWSTFVNHKKLVAGDSIVFLRAENGDLCVGIRRAKKGLIGGPEGSSGWNPAGGNSTVPYGGLAAYLRGDDLNSLLRNGNNSNGLNLNPPNSSMMGKGKVRPEAVIEAVTLAANRQPFEVVYYPRASTPEYCVKASLIEAALHNRWCSGMRFKMPFETEDSSRISWFMGTISSVQVADPLSWPTSPWRLLQVTWDEPDLLQNVRRVSPWLVE…	complete	ARFR_ORYSJ|ARFR_ORYSJ|Q:1073-3160,H:1-698|59.19%ID|E:0|RecName: Full=Auxin response factor 18;	FTRINITY_DN56991_c0_g1::FTRINITY_DN56991_c0_g1_i1::g.166744::m.166744	ARFR_ORYSJ|ARFR_ORYSJ|Q:1-696,H:1-698|59.86%ID|E:0|RecName: Full=Auxin response factor 18;	PF02362.20|B3|B3 DNA binding domain|121-222|E:1.9e-21`PF06507.12|Auxin_resp|Auxin response factor|295-378|E:1.3e-30	KEGG:osa:4341882	GO:0005634|cellular_component|nucleus`GO:0003677|molecular_function|DNA binding`GO:0009734|biological_process|auxin-activated signaling pathway`GO:0006355|biological_process|regulation of transcription, DNA-templated`GO:0006351|biological_process|transcription, DNA-templated	GO:0003677|molecular_function|DNA binding`GO:0006355|biological_process|regulation of transcription, DNA-templated`GO:0009725|biological_process|response to hormone`GO:0005634|cellular_component|nucleus
Ll-miR96	MIR160	MIR160_Ll-miR96	FTRINITY_DN56991_c0_g1_i10	FTRINITY_DN56991_c0_g1	Auxin response factor 18	ARF18	ARF18_FTRINITY_DN56991_c0_g1	2204	2224	2215	-46.2	-45.4	0.9827	1.5	UGGCAUGCAGGGAGCCAGGCA&CGCCUGGCUCCCUGUAUGCCA	0	0.0009	224778	FTRINITY_DN56991_c0_g1_i10	825	2921	+	MIAFMESKEQTKEIEKCLDPQLWHACAGGMVQMPQVNSMVYYFPQGHAEHACGPVNFMTCPKVQPLVLCTVEAIKYMADPETDEVYAKLRLIPVNRNDADYACDSAGGINGSESQDKPASFAKTLTQSDANNGGGFSVPRYCAETIFPRLDYSAEPPVQNILAKDVHGETWKFRHIYRGTPRRHLLTTGWSTFVNHKKLVAGDSIVFLRAENGDLCVGIRRAKKGLIGGPEGSSGWNPAGGNSTVPYGGLAAYLRGDDLNSLLRNGNNSNGLNLNPPNSSMMGKGKVRPEAVIEAVTLAANRQPFEVVYYPRASTPEYCVKASLIEAALHNRWCSGMRFKMPFETEDSSRISWFMGTISSVQVADPLSWPTSPWRLLQVTWDEPDLLQNVRRVSPWLVE…	complete	ARFR_ORYSJ|ARFR_ORYSJ|Q:825-2912,H:1-698|59.19%ID|E:0|RecName: Full=Auxin response factor 18;	FTRINITY_DN56991_c0_g1::FTRINITY_DN56991_c0_g1_i10::g.166764::m.166764	ARFR_ORYSJ|ARFR_ORYSJ|Q:1-696,H:1-698|59.86%ID|E:0|RecName: Full=Auxin response factor 18;	PF02362.20|B3|B3 DNA binding domain|121-222|E:1.9e-21`PF06507.12|Auxin_resp|Auxin response factor|295-378|E:1.3e-30	KEGG:osa:4341882	GO:0005634|cellular_component|nucleus`GO:0003677|molecular_function|DNA binding`GO:0009734|biological_process|auxin-activated signaling pathway`GO:0006355|biological_process|regulation of transcription, DNA-templated`GO:0006351|biological_process|transcription, DNA-templated	GO:0003677|molecular_function|DNA binding`GO:0006355|biological_process|regulation of transcription, DNA-templated`GO:0009725|biological_process|response to hormone`GO:0005634|cellular_component|nucleus
Ll-miR333	MIR160	MIR160_Ll-miR333	FTRINITY_DN56991_c0_g1_i14	FTRINITY_DN56991_c0_g1	Auxin response factor 18	ARF18	ARF18_FTRINITY_DN56991_c0_g1	2452	2472	2463	-45.4	-46.4	1	0.5	UGGCAUGCAGGGAGCCAGGCA&UGCCUGGCUCCCUGUAUGCCA	0	0.0002	224781	FTRINITY_DN56991_c0_g1_i14	1073	3103	+	MIAFMESKEQTKEIEKCLDPQLWHACAGGMVQMPQVNSMVYYFPQGHAEHACGPVNFMTCPKVQPLVLCTVEAIKYMADPETDEVYAKLRLIPVNRNDADYACDSAGGINGSESQDKPASFAKTLTQSDANNGGGFSVPRYCAETIFPRLDYSAEPPVQNILAKDVHGETWKFRHIYRGTPRRHLLTTGWSTFVNHKKLVAGDSIVFLRAENGDLCVGIRRAKKGLIGGPEGSSGWNPAGGNSTVPYGGLAAYLRGDDLNSLLRNGNNSNGLNLNPPNSSMMGKGKVRPEAVIEAVTLAANRQPFEVVYYPRASTPEYCVKASLIEAALHNRWCSGMRFKMPFETEDSSRISWFMGTISSVQVADPLSWPTSPWRLLQVTWDEPDLLQNVRRVSPWLVE…	complete	ARFR_ORYSJ|ARFR_ORYSJ|Q:1073-3250,H:1-698|56.82%ID|E:0|RecName: Full=Auxin response factor 18;	FTRINITY_DN56991_c0_g1::FTRINITY_DN56991_c0_g1_i14::g.166770::m.166770	ARFR_ORYSJ|ARFR_ORYSJ|Q:1-675,H:1-677|59.66%ID|E:0|RecName: Full=Auxin response factor 18;	PF02362.20|B3|B3 DNA binding domain|121-222|E:1.8e-21`PF06507.12|Auxin_resp|Auxin response factor|295-378|E:1.2e-30	KEGG:osa:4341882	GO:0005634|cellular_component|nucleus`GO:0003677|molecular_function|DNA binding`GO:0009734|biological_process|auxin-activated signaling pathway`GO:0006355|biological_process|regulation of transcription, DNA-templated`GO:0006351|biological_process|transcription, DNA-templated	GO:0003677|molecular_function|DNA binding`GO:0006355|biological_process|regulation of transcription, DNA-templated`GO:0009725|biological_process|response to hormone`GO:0005634|cellular_component|nucleus
Ll-miR331	MIR160	MIR160_Ll-miR331	FTRINITY_DN56991_c0_g1_i15	FTRINITY_DN56991_c0_g1	Auxin response factor 18	ARF18	ARF18_FTRINITY_DN56991_c0_g1	751	771	762	-47.6	-44.3	0.9307	1	UGGCAUGCAGGGAGCCAGGCA&UGCCUGGCUCCCUGGAUGCCA	0	0.0002	224782	FTRINITY_DN56991_c0_g1_i15	581	1468	+	MPATHLSPFSPPRKKLRFPQHSDFLLDGQIPMPTFPNNLLVPNNNNLFSYPPESSPAGMQGARHALYGLSLPSLHCNRLQSGLIPSGFPPPDHAATPMRIMTNVLFQKPSMSENVSCLLSMASSTQSTKKTDGVRTPPQLVLFGQKILTEQQISMSSSGDTVSPDGNADKLSKFSDGNGSTRHHHGLQECSFCERYPDNHQETEASLEIGHCKVFMESEDVGRTMDLSLLRSYDELYRKLADMFGIEKFEMPSHVLYRDLTGSVKHIGDEPFSDFTKTARKLTILMDSSSDNVGV*	complete	ARFR_ORYSJ|ARFR_ORYSJ|Q:506-1459,H:376-698|52.76%ID|E:5e-100|RecName: Full=Auxin response factor 18;	FTRINITY_DN56991_c0_g1::FTRINITY_DN56991_c0_g1_i15::g.166771::m.166771	ARFR_ORYSJ|ARFR_ORYSJ|Q:1-293,H:401-698|49.5%ID|E:3e-86|RecName: Full=Auxin response factor 18;	.	KEGG:osa:4341882	GO:0005634|cellular_component|nucleus`GO:0003677|molecular_function|DNA binding`GO:0009734|biological_process|auxin-activated signaling pathway`GO:0006355|biological_process|regulation of transcription, DNA-templated`GO:0006351|biological_process|transcription, DNA-templated	.	no domains found
Ll-miR329	MIR160	MIR160_Ll-miR329	FTRINITY_DN56991_c0_g1_i2	FTRINITY_DN56991_c0_g1	Auxin response factor 18	ARF18	ARF18_FTRINITY_DN56991_c0_g1	751	771	762	-45.2	-41.7	0.9226	1	UGGCAUGCAGGGAGCCAGGCA&UGCCUGGCUCCCUGAAUGCCA	0	0.0004	224783	FTRINITY_DN56991_c0_g1_i2	581	1402	+	MPATHLSPFSPPRKKLRFPQHSDFLLDGQIPMPTFPNNLLVPNNNNLFSYPPESSPAGMQGARHALYGLSLPSLHCNRLQSGLIPSGFPPPDHAATPMRIMTNVLFQKPSMSENVSCLLSMASSTQSTKKTDGVRTPPQLVLFGQKILTEQQISMSSSGDTVSPDGNADKLSKFSDGNGSTRHHHGLQECSFCERYPDNHQETEASLEIGHCKVFMESEDVGRTMDLSLLRSYDELYRKLADMFGIEKFEMPSHVLYRDLTGSVKHIGDEPFR*	complete	ARFR_ORYSJ|ARFR_ORYSJ|Q:506-1549,H:376-698|48.31%ID|E:1e-93|RecName: Full=Auxin response factor 18;	FTRINITY_DN56991_c0_g1::FTRINITY_DN56991_c0_g1_i2::g.166745::m.166745	ARFR_ORYSJ|ARFR_ORYSJ|Q:1-272,H:401-677|48.21%ID|E:1e-75|RecName: Full=Auxin response factor 18;	.	KEGG:osa:4341882	GO:0005634|cellular_component|nucleus`GO:0003677|molecular_function|DNA binding`GO:0009734|biological_process|auxin-activated signaling pathway`GO:0006355|biological_process|regulation of transcription, DNA-templated`GO:0006351|biological_process|transcription, DNA-templated	.	no domains found
Ll-miR333	MIR160	MIR160_Ll-miR333	FTRINITY_DN56991_c0_g1_i3	FTRINITY_DN56991_c0_g1	Auxin response factor 18	ARF18	ARF18_FTRINITY_DN56991_c0_g1	2505	2525	2516	-45.4	-46.4	1	0.5	UGGCAUGCAGGGAGCCAGGCA&UGCCUGGCUCCCUGUAUGCCA	0	0.0007	224784	FTRINITY_DN56991_c0_g1_i3	1126	3222	+	MIAFMESKEQTKEIEKCLDPQLWHACAGGMVQMPQVNSMVYYFPQGHAEHACGPVNFMTCPKVQPLVLCTVEAIKYMADPETDEVYAKLRLIPVNRNDADYACDSAGGINGSESQDKPASFAKTLTQSDANNGGGFSVPRYCAETIFPRLDYSAEPPVQNILAKDVHGETWKFRHIYRGTPRRHLLTTGWSTFVNHKKLVAGDSIVFLRAENGDLCVGIRRAKKGLIGGPEGSSGWNPAGGNSTVPYGGLAAYLRGDDLNSLLRNGNNSNGLNLNPPNSSMMGKGKVRPEAVIEAVTLAANRQPFEVVYYPRASTPEYCVKASLIEAALHNRWCSGMRFKMPFETEDSSRISWFMGTISSVQVADPLSWPTSPWRLLQVTWDEPDLLQNVRRVSPWLVE…	complete	ARFR_ORYSJ|ARFR_ORYSJ|Q:1126-3213,H:1-698|59.19%ID|E:0|RecName: Full=Auxin response factor 18;	FTRINITY_DN56991_c0_g1::FTRINITY_DN56991_c0_g1_i3::g.166746::m.166746	ARFR_ORYSJ|ARFR_ORYSJ|Q:1-696,H:1-698|59.86%ID|E:0|RecName: Full=Auxin response factor 18;	PF02362.20|B3|B3 DNA binding domain|121-222|E:1.9e-21`PF06507.12|Auxin_resp|Auxin response factor|295-378|E:1.3e-30	KEGG:osa:4341882	GO:0005634|cellular_component|nucleus`GO:0003677|molecular_function|DNA binding`GO:0009734|biological_process|auxin-activated signaling pathway`GO:0006355|biological_process|regulation of transcription, DNA-templated`GO:0006351|biological_process|transcription, DNA-templated	GO:0003677|molecular_function|DNA binding`GO:0006355|biological_process|regulation of transcription, DNA-templated`GO:0009725|biological_process|response to hormone`GO:0005634|cellular_component|nucleus
Ll-miR96	MIR160	MIR160_Ll-miR96	FTRINITY_DN56991_c0_g1_i4	FTRINITY_DN56991_c0_g1	Auxin response factor 18	ARF18	ARF18_FTRINITY_DN56991_c0_g1	2505	2525	2516	-46.2	-45.4	0.9827	1.5	UGGCAUGCAGGGAGCCAGGCA&CGCCUGGCUCCCUGUAUGCCA	0	0.0004	224785	FTRINITY_DN56991_c0_g1_i4	1126	3156	+	MIAFMESKEQTKEIEKCLDPQLWHACAGGMVQMPQVNSMVYYFPQGHAEHACGPVNFMTCPKVQPLVLCTVEAIKYMADPETDEVYAKLRLIPVNRNDADYACDSAGGINGSESQDKPASFAKTLTQSDANNGGGFSVPRYCAETIFPRLDYSAEPPVQNILAKDVHGETWKFRHIYRGTPRRHLLTTGWSTFVNHKKLVAGDSIVFLRAENGDLCVGIRRAKKGLIGGPEGSSGWNPAGGNSTVPYGGLAAYLRGDDLNSLLRNGNNSNGLNLNPPNSSMMGKGKVRPEAVIEAVTLAANRQPFEVVYYPRASTPEYCVKASLIEAALHNRWCSGMRFKMPFETEDSSRISWFMGTISSVQVADPLSWPTSPWRLLQVTWDEPDLLQNVRRVSPWLVE…	complete	ARFR_ORYSJ|ARFR_ORYSJ|Q:1126-3303,H:1-698|56.82%ID|E:0|RecName: Full=Auxin response factor 18;	FTRINITY_DN56991_c0_g1::FTRINITY_DN56991_c0_g1_i4::g.166747::m.166747	ARFR_ORYSJ|ARFR_ORYSJ|Q:1-675,H:1-677|59.66%ID|E:0|RecName: Full=Auxin response factor 18;	PF02362.20|B3|B3 DNA binding domain|121-222|E:1.8e-21`PF06507.12|Auxin_resp|Auxin response factor|295-378|E:1.2e-30	KEGG:osa:4341882	GO:0005634|cellular_component|nucleus`GO:0003677|molecular_function|DNA binding`GO:0009734|biological_process|auxin-activated signaling pathway`GO:0006355|biological_process|regulation of transcription, DNA-templated`GO:0006351|biological_process|transcription, DNA-templated	GO:0003677|molecular_function|DNA binding`GO:0006355|biological_process|regulation of transcription, DNA-templated`GO:0009725|biological_process|response to hormone`GO:0005634|cellular_component|nucleus
Ll-miR96	MIR160	MIR160_Ll-miR96	FTRINITY_DN56991_c0_g1_i7	FTRINITY_DN56991_c0_g1	Auxin response factor 16	ARF16	ARF16_FTRINITY_DN56991_c0_g1	1704	1724	1715	-46.2	-45.4	0.9827	1.5	UGGCAUGCAGGGAGCCAGGCA&CGCCUGGCUCCCUGUAUGCCA	0	0.0011	224787	FTRINITY_DN56991_c0_g1_i7	362	1288	+	MIAFMESKEKEKRVEKCLDPQLWHACAGGMVQMPQLNSKVYYFSQAHAEHACGSVNFSTCPKVQPLVLCRVEAIKYMADPETDEVYAKLRLVPVNRNEADCGFDGIRGINGSENKDKPVSLAKTLTQSDANNGGGFSVPRYFAETIFPRLDLSAEPPVQNILAKDVHGETWKFRHIYRGTLRRHLLTTGWTNFVNHKKLVVGDSIVFLRAENGDLWVGIRRAEKGLIGGLEISSGWNPAGGNSTVPYGGLAACLSGDDMNSLKRNGNNRNGLNLNAPSSSMMGKGNVMPEAVIEAVTLAANKQPLEVV*	complete	ARFR_ORYSJ|ARFR_ORYSJ|Q:1282-2364,H:316-690|50.79%ID|E:0|RecName: Full=Auxin response factor 18;|Eukaryota; Viridiplantae; Streptophyta; Embryophyta; Tracheophyta; Spermatophyta; Magnoliophyta; Liliopsida; Poales; Poaceae; BOP clade; Oryzoideae; Oryzeae; Oryzinae; Oryza; Oryza sativa`ARFR_ORYSJ|ARFR_ORYSJ|Q:362-1294,H:1-308|57.23%ID|E:0|RecName: Full=Auxin response factor 18;	FTRINITY_DN56991_c0_g1::FTRINITY_DN56991_c0_g1_i7::g.166753::m.166753	ARFP_ARATH|ARFP_ARATH|Q:14-308,H:12-292|62.75%ID|E:2e-114|RecName: Full=Auxin response factor 16;	PF02362.20|B3|B3 DNA binding domain|122-222|E:7.3e-22	KEGG:ath:AT4G30080	GO:0005634|cellular_component|nucleus`GO:0003677|molecular_function|DNA binding`GO:0035198|molecular_function|miRNA binding`GO:0003700|molecular_function|transcription factor activity, sequence-specific DNA binding`GO:0009734|biological_process|auxin-activated signaling pathway`GO:0051301|biological_process|cell division`GO:0007389|biological_process|pattern specification process`GO:0009733|biolo…	GO:0003677|molecular_function|DNA binding
Ll-miR329	MIR160	MIR160_Ll-miR329	FTRINITY_DN56991_c0_g1_i8	FTRINITY_DN56991_c0_g1	Auxin response factor 18	ARF18	ARF18_FTRINITY_DN56991_c0_g1	1766	1786	1777	-45.2	-41.7	0.9226	1	UGGCAUGCAGGGAGCCAGGCA&UGCCUGGCUCCCUGAAUGCCA	0	0.0002	224788	FTRINITY_DN56991_c0_g1_i8	387	2483	+	MIAFMESKEQTKEIEKCLDPQLWHACAGGMVQMPQVNSMVYYFPQGHAEHACGPVNFMTCPKVQPLVLCTVEAIKYMADPETDEVYAKLRLIPVNRNDADYACDSAGGINGSESQDKPASFAKTLTQSDANNGGGFSVPRYCAETIFPRLDYSAEPPVQNILAKDVHGETWKFRHIYRGTPRRHLLTTGWSTFVNHKKLVAGDSIVFLRAENGDLCVGIRRAKKGLIGGPEGSSGWNPAGGNSTVPYGGLAAYLRGDDLNSLLRNGNNSNGLNLNPPNSSMMGKGKVRPEAVIEAVTLAANRQPFEVVYYPRASTPEYCVKASLIEAALHNRWCSGMRFKMPFETEDSSRISWFMGTISSVQVADPLSWPTSPWRLLQVTWDEPDLLQNVRRVSPWLVE…	complete	ARFR_ORYSJ|ARFR_ORYSJ|Q:387-2474,H:1-698|59.19%ID|E:0|RecName: Full=Auxin response factor 18;	FTRINITY_DN56991_c0_g1::FTRINITY_DN56991_c0_g1_i8::g.166755::m.166755	ARFR_ORYSJ|ARFR_ORYSJ|Q:1-696,H:1-698|59.86%ID|E:0|RecName: Full=Auxin response factor 18;	PF02362.20|B3|B3 DNA binding domain|121-222|E:1.9e-21`PF06507.12|Auxin_resp|Auxin response factor|295-378|E:1.3e-30	KEGG:osa:4341882	GO:0005634|cellular_component|nucleus`GO:0003677|molecular_function|DNA binding`GO:0009734|biological_process|auxin-activated signaling pathway`GO:0006355|biological_process|regulation of transcription, DNA-templated`GO:0006351|biological_process|transcription, DNA-templated	GO:0003677|molecular_function|DNA binding`GO:0006355|biological_process|regulation of transcription, DNA-templated`GO:0009725|biological_process|response to hormone`GO:0005634|cellular_component|nucleus
Ll-miR329	MIR160	MIR160_Ll-miR329	FTRINITY_DN56991_c0_g5_i2	FTRINITY_DN56991_c0_g5	Auxin response factor 18	ARF18	ARF18_FTRINITY_DN56991_c0_g5	208	228	219	-45.2	-37.8	0.8363	3	AAGCAUACAGGGAGCCAGGCA&UGCCUGGCUCCCUGAAUGCCA	0	0.0069	224797	FTRINITY_DN56991_c0_g5_i2	2	715	+	MCVNPWLVELVTNMPTFHLSPFSPPRKKQRFQQDSEFYLNNQLPMPSFSSNLLNHHTNSLCNIQDHSSSSIQGARHAQFGPTPSYFPFNTKQVQPEMHLFGFQRLDHAAEPVRPPCGIYKSGTKKSNVDMSCLLTIGNPGQSLKESNEAKAPHILLFGKLIHTEQKNSNNSSTGTGGNSASDSTSQKTSNASDGQGSSALHQNSPIENSSDEGSPWYKDQHNADLATEKVNILCMAL*	complete	ARFR_ORYSJ|ARFR_ORYSJ|Q:8-685,H:390-613|39.3%ID|E:7e-30|RecName: Full=Auxin response factor 18;	FTRINITY_DN56991_c0_g5::FTRINITY_DN56991_c0_g5_i2::g.166762::m.166762	ARFR_ORYSJ|ARFR_ORYSJ|Q:3-228,H:390-613|40.17%ID|E:1e-34|RecName: Full=Auxin response factor 18;	.	KEGG:osa:4341882	GO:0005634|cellular_component|nucleus`GO:0003677|molecular_function|DNA binding`GO:0009734|biological_process|auxin-activated signaling pathway`GO:0006355|biological_process|regulation of transcription, DNA-templated`GO:0006351|biological_process|transcription, DNA-templated	.	no domains found
Ll-miR279	MIR167	MIR167_Ll-miR279	FTRINITY_DN57891_c1_g1_i1	FTRINITY_DN57891_c1_g1	Auxin response factor 6	ARF6	ARF6_FTRINITY_DN57891_c1_g1	3248	3268	3259	-40.5	-33.1	0.8173	4	GAGAUCAGGCUGGCAGCUUGU&UGAAGCUGCCAGCAUGAUCUC	0	0.0004	240150	FTRINITY_DN57891_c1_g1_i1	801	3518	+	MRLSSAGFSPPPLEGEKRCLDSELWHACAGPLVSLPAVGSRVFYFPQGHSEQVAVSTNKEVDAHIPNYPSLPPQLICQLHNLTMHADAETDEVYAQMTLQPLNPQEQKEAYLPAELGTQSKQPTNYFCKTLTASDTSTHGGFSVPRRAAEKVFPPLDFSQQPPCQELIARDLHGIEWKFRHIFRGQPKRHLLTTGWSVFVSAKRLVAGDAVLFIWNEKNQLLLGIRRANRPQTVMPSSVLSSDSMHLGLLAAAAHAAATNSRFTIFYNPRACPSEFVIPLAKYVKAVYHTRVSVGMRFRMLFETEESSVRRYMGTITGISDMDPVRWPNSYWRSVKVGWDESTAGDRQPRVSLWEIEPLTTFPMYPSPFPLRLKRPWPPGLPSFHGMKDEDFGMNSPLL…	complete	ARFF_ARATH|ARFF_ARATH|Q:801-2213,H:1-471|85.29%ID|E:0|RecName: Full=Auxin response factor 6;|Eukaryota; Viridiplantae; Streptophyta; Embryophyta; Tracheophyta; Spermatophyta; Magnoliophyta; eudicotyledons; Gunneridae; Pentapetalae; rosids; malvids; Brassicales; Brassicaceae; Camelineae; Arabidopsis`ARFF_ARATH|ARFF_ARATH|Q:2475-3503,H:583-930|59.33%ID|E:1e-106|RecName: Full=Auxin response factor 6;	FTRINITY_DN57891_c1_g1::FTRINITY_DN57891_c1_g1_i1::g.45751::m.45751	ARFF_ORYSJ|ARFF_ORYSJ|Q:9-905,H:16-908|64.91%ID|E:0|RecName: Full=Auxin response factor 6;	PF02362.20|B3|B3 DNA binding domain|127-228|E:3.1e-22`PF06507.12|Auxin_resp|Auxin response factor|253-336|E:3.9e-34`PF02309.15|AUX_IAA|AUX/IAA family|760-857|E:5.3e-08	KEGG:osa:4328406	GO:0005634|cellular_component|nucleus`GO:0003677|molecular_function|DNA binding`GO:0009734|biological_process|auxin-activated signaling pathway`GO:0006355|biological_process|regulation of transcription, DNA-templated`GO:0006351|biological_process|transcription, DNA-templated	GO:0003677|molecular_function|DNA binding`GO:0006355|biological_process|regulation of transcription, DNA-templated`GO:0009725|biological_process|response to hormone`GO:0005634|cellular_component|nucleus
Ll-miR284	MIR167	MIR167_Ll-miR284	FTRINITY_DN57891_c1_g1_i10	FTRINITY_DN57891_c1_g1	Auxin response factor 6	ARF6	ARF6_FTRINITY_DN57891_c1_g1	3440	3460	3451	-38.6	-31.4	0.8135	4.5	GAGAUCAGGCUGGCAGCUUGU&UGAAGCUGCCAGCAUGAUCUU	1	0.0026	240151	FTRINITY_DN57891_c1_g1_i10	963	3710	+	MRLSSASFSPPPQEGEKRCLDSELWHACAGPLVSLPALGSRVVYFPQGHSEQVAVSTNKEVDAHIPNYPSLPPQLICQLHNLTMHADVETDEVYAQMTLQPLNPQEQKEAYLPAELGTPSKQPTNYFCKTLTASDTSTHGGFSVPRRAAEKVFPPLDFSQQPPCQELIARDLHGNEWKFRHIFRGQPKRHLLTTGWSVFVSAKRLVAGDSVLFIWNEKNQLLLGIRRANRPQTVMPSSVLSSDSMHLGLLAAAAHAAATNSRFTIFYNPRACPSEFVIPLAKYVKAVYHTRVSVGMRFRMLFETEESSVRRYMGTITGISDLDPVRWPNSHWRSVKVGWDESTAGERQPRVSLWEIEPLTTFPMYPSPFPLRLKRPWPPGLPSFHAGMKDEDFGINSPM…	complete	ARFF_ARATH|ARFF_ARATH|Q:963-2402,H:1-479|85.36%ID|E:0|RecName: Full=Auxin response factor 6;|Eukaryota; Viridiplantae; Streptophyta; Embryophyta; Tracheophyta; Spermatophyta; Magnoliophyta; eudicotyledons; Gunneridae; Pentapetalae; rosids; malvids; Brassicales; Brassicaceae; Camelineae; Arabidopsis`ARFF_ARATH|ARFF_ARATH|Q:2655-3695,H:583-930|56.44%ID|E:8e-97|RecName: Full=Auxin response factor 6;	FTRINITY_DN57891_c1_g1::FTRINITY_DN57891_c1_g1_i10::g.45781::m.45781	ARFF_ORYSJ|ARFF_ORYSJ|Q:9-915,H:16-908|64.53%ID|E:0|RecName: Full=Auxin response factor 6;	PF02362.20|B3|B3 DNA binding domain|127-228|E:2.6e-23`PF06507.12|Auxin_resp|Auxin response factor|253-336|E:2e-34`PF02309.15|AUX_IAA|AUX/IAA family|774-867|E:2.9e-07	KEGG:osa:4328406	GO:0005634|cellular_component|nucleus`GO:0003677|molecular_function|DNA binding`GO:0009734|biological_process|auxin-activated signaling pathway`GO:0006355|biological_process|regulation of transcription, DNA-templated`GO:0006351|biological_process|transcription, DNA-templated	GO:0003677|molecular_function|DNA binding`GO:0006355|biological_process|regulation of transcription, DNA-templated`GO:0009725|biological_process|response to hormone`GO:0005634|cellular_component|nucleus
Ll-miR284	MIR167	MIR167_Ll-miR284	FTRINITY_DN57891_c1_g1_i11	FTRINITY_DN57891_c1_g1	Auxin response factor 6	ARF6	ARF6_FTRINITY_DN57891_c1_g1	3601	3621	3612	-38.6	-31.4	0.8135	4.5	GAGAUCAGGCUGGCAGCUUGU&UGAAGCUGCCAGCAUGAUCUU	0	0.0009	240152	FTRINITY_DN57891_c1_g1_i11	1403	3871	+	MHADAETDEVYAQMTLQPLNPQEQKEAYLPAELGTQSKQPTNYFCKTLTASDTSTHGGFSVPRRAAEKVFPPLDFSQQPPCQELIARDLHGIEWKFRHIFRGQPKRHLLTTGWSVFVSAKRLVAGDAVLFIWNEKNQLLLGIRRANRPQTVMPSSVLSSDSMHLGLLAAAAHAAATNSRFTIFYNPRACPSEFVIPLAKYVKAVYHTRVSVGMRFRMLFETEESSVRRYMGTITGISDMDPVRWPNSYWRSVKVGWDESTAGDRQPRVSLWEIEPLTTFPMYPSPFPLRLKRPWPPGLPSFHGMKDEDFGMNSPLLWLRDPDRGLQSINFQGMGVNPWMQQRFDPSMLNMQTDMYQAVSATALPDMRTLDPSKQHSSSLVQFQQPQNFPNRTAALMQAQ…	complete	ARFF_ARATH|ARFF_ARATH|Q:1307-2566,H:54-471|85.58%ID|E:0|RecName: Full=Auxin response factor 6;|Eukaryota; Viridiplantae; Streptophyta; Embryophyta; Tracheophyta; Spermatophyta; Magnoliophyta; eudicotyledons; Gunneridae; Pentapetalae; rosids; malvids; Brassicales; Brassicaceae; Camelineae; Arabidopsis`ARFF_ARATH|ARFF_ARATH|Q:2828-3856,H:583-930|59.33%ID|E:2e-106|RecName: Full=Auxin response factor…	FTRINITY_DN57891_c1_g1::FTRINITY_DN57891_c1_g1_i11::g.45788::m.45788	ARFF_ORYSJ|ARFF_ORYSJ|Q:1-822,H:91-908|63.56%ID|E:0|RecName: Full=Auxin response factor 6;	PF02362.20|B3|B3 DNA binding domain|44-145|E:2.7e-22`PF06507.12|Auxin_resp|Auxin response factor|170-253|E:3.5e-34`PF02309.15|AUX_IAA|AUX/IAA family|677-774|E:4.6e-08	KEGG:osa:4328406	GO:0005634|cellular_component|nucleus`GO:0003677|molecular_function|DNA binding`GO:0009734|biological_process|auxin-activated signaling pathway`GO:0006355|biological_process|regulation of transcription, DNA-templated`GO:0006351|biological_process|transcription, DNA-templated	GO:0003677|molecular_function|DNA binding`GO:0006355|biological_process|regulation of transcription, DNA-templated`GO:0009725|biological_process|response to hormone`GO:0005634|cellular_component|nucleus
Ll-miR279	MIR167	MIR167_Ll-miR279	FTRINITY_DN57891_c1_g1_i12	FTRINITY_DN57891_c1_g1	Auxin response factor 6	ARF6	ARF6_FTRINITY_DN57891_c1_g1	3611	3631	3622	-40.5	-33.1	0.8173	4	GAGAUCAGGCUGGCAGCUUGU&UGAAGCUGCCAGCAUGAUCUC	0	0.0009	240153	FTRINITY_DN57891_c1_g1_i12	1836	3881	+	MPSSVLSSDSMHLGLLAAAAHAAATNSRFTIFYNPRACPSEFVIPLAKYVKAVYHTRVSVGMRFRMLFETEESSVRRYMGTITGISDLDPVRWPNSHWRSVKVGWDESTAGERQPRVSLWEIEPLTTFPMYPSPFPLRLKRPWPPGLPSFHAGMKDEDFGINSPMLWLPDSDRGLQSINFQGMGVNPWMQQRFDPSMLNMQTDMYQAVAAAALQDMRTVDPSKQHPAPLVQFQQPQNLPNRTAALVQAQMLQQSQSQQQAFQNNQENQQSSQSQAHTQMHLQQQLQHQHSFNSQHGRHHNKQQQQTQQQQQQQVPQQMVDNQQISNAVSTMSQFVSAPQSQSPHMQAFVSLSQQQTFSDSSGNPTTIVSPLHSILGSFPQDENSHLLNLPTTNTWVPVQ…	complete	ARFF_ARATH|ARFF_ARATH|Q:1764-2573,H:213-479|80.59%ID|E:4e-127|RecName: Full=Auxin response factor 6;|Eukaryota; Viridiplantae; Streptophyta; Embryophyta; Tracheophyta; Spermatophyta; Magnoliophyta; eudicotyledons; Gunneridae; Pentapetalae; rosids; malvids; Brassicales; Brassicaceae; Camelineae; Arabidopsis`ARFF_ARATH|ARFF_ARATH|Q:801-1445,H:1-217|88.48%ID|E:2e-119|RecName: Full=Auxin response fac…	FTRINITY_DN57891_c1_g1::FTRINITY_DN57891_c1_g1_i12::g.45790::m.45790	ARFF_ORYSJ|ARFF_ORYSJ|Q:1-681,H:242-908|57%ID|E:0|RecName: Full=Auxin response factor 6;	PF06507.12|Auxin_resp|Auxin response factor|19-102|E:1.4e-34`PF02309.15|AUX_IAA|AUX/IAA family|541-633|E:2e-07	KEGG:osa:4328406	GO:0005634|cellular_component|nucleus`GO:0003677|molecular_function|DNA binding`GO:0009734|biological_process|auxin-activated signaling pathway`GO:0006355|biological_process|regulation of transcription, DNA-templated`GO:0006351|biological_process|transcription, DNA-templated	GO:0003677|molecular_function|DNA binding`GO:0006355|biological_process|regulation of transcription, DNA-templated`GO:0009725|biological_process|response to hormone`GO:0005634|cellular_component|nucleus
Ll-miR279	MIR167	MIR167_Ll-miR279	FTRINITY_DN57891_c1_g1_i14	FTRINITY_DN57891_c1_g1	Auxin response factor 6	ARF6	ARF6_FTRINITY_DN57891_c1_g1	3440	3460	3451	-40.5	-33.1	0.8173	4	GAGAUCAGGCUGGCAGCUUGU&UGAAGCUGCCAGCAUGAUCUC	2	0.0238	240155	FTRINITY_DN57891_c1_g1_i14	963	3515	+	MRLSSASFSPPPQEGEKRCLDSELWHACAGPLVSLPALGSRVVYFPQGHSEQVAVSTNKEVDAHIPNYPSLPPQLICQLHNLTMHADVETDEVYAQMTLQPLNPQEQKEAYLPAELGTPSKQPTNYFCKTLTASDTSTHGGFSVPRRAAEKVFPPLDFSQQPPCQELIARDLHGNEWKFRHIFRGQPKRHLLTTGWSVFVSAKRLVAGDSVLFIWNEKNQLLLGIRRANRPQTVMPSSVLSSDSMHLGLLAAAAHAAATNSRFTIFYNPRACPSEFVIPLAKYVKAVYHTRVSVGMRFRMLFETEESSVRRYMGTITGISDLDPVRWPNSHWRSVKVGWDESTAGERQPRVSLWEIEPLTTFPMYPSPFPLRLKRPWPPGLPSFHAGMKDEDFGINSPM…	complete	ARFF_ARATH|ARFF_ARATH|Q:963-2402,H:1-479|85.36%ID|E:0|RecName: Full=Auxin response factor 6;|Eukaryota; Viridiplantae; Streptophyta; Embryophyta; Tracheophyta; Spermatophyta; Magnoliophyta; eudicotyledons; Gunneridae; Pentapetalae; rosids; malvids; Brassicales; Brassicaceae; Camelineae; Arabidopsis`ARFF_ARATH|ARFF_ARATH|Q:2655-3542,H:583-875|54.52%ID|E:1e-72|RecName: Full=Auxin response factor 6;…	FTRINITY_DN57891_c1_g1::FTRINITY_DN57891_c1_g1_i14::g.45796::m.45796	ARFF_ORYSJ|ARFF_ORYSJ|Q:9-849,H:16-844|64.48%ID|E:0|RecName: Full=Auxin response factor 6;	PF02362.20|B3|B3 DNA binding domain|127-228|E:2.3e-23`PF06507.12|Auxin_resp|Auxin response factor|253-336|E:1.8e-34	KEGG:osa:4328406	GO:0005634|cellular_component|nucleus`GO:0003677|molecular_function|DNA binding`GO:0009734|biological_process|auxin-activated signaling pathway`GO:0006355|biological_process|regulation of transcription, DNA-templated`GO:0006351|biological_process|transcription, DNA-templated	GO:0003677|molecular_function|DNA binding`GO:0006355|biological_process|regulation of transcription, DNA-templated`GO:0009725|biological_process|response to hormone`GO:0005634|cellular_component|nucleus
Ll-miR279	MIR167	MIR167_Ll-miR279	FTRINITY_DN57891_c1_g1_i16	FTRINITY_DN57891_c1_g1	Auxin response factor 6	ARF6	ARF6_FTRINITY_DN57891_c1_g1	3581	3601	3592	-40.5	-33.1	0.8173	4	GAGAUCAGGCUGGCAGCUUGU&UGAAGCUGCCAGCAUGAUCUC	0	0.0007	240157	FTRINITY_DN57891_c1_g1_i16	1836	3656	+	MPSSVLSSDSMHLGLLAAAAHAAATNSRFTIFYNPRACPSEFVIPLAKYVKAVYHTRVSVGMRFRMLFETEESSVRRYMGTITGISDMDPVRWPNSYWRSVKVGWDESTAGDRQPRVSLWEIEPLTTFPMYPSPFPLRLKRPWPPGLPSFHGMKDEDFGMNSPLLWLRDPDRGLQSINFQGMGVNPWMQQRFDPSMLNMQTDMYQAVSATALPDMRTLDPSKQHSSSLVQFQQPQNFPNRTAALMQAQMLQQSQSQQAFQNNQENQQSSQSQAQTQMQQLQHQHSFNSQHQLHHNQQPQQMQQQQQQQPQQMVDNQQISNAVSTMSQFISAPQSQSPLMQAISSLSQQQTFSDSSANPTTIVSPLHNILGSFALDENSHLLNLPRTSSWIPVQTSTAWP…	complete	ARFF_ARATH|ARFF_ARATH|Q:1764-2546,H:213-471|81.44%ID|E:3e-126|RecName: Full=Auxin response factor 6;|Eukaryota; Viridiplantae; Streptophyta; Embryophyta; Tracheophyta; Spermatophyta; Magnoliophyta; eudicotyledons; Gunneridae; Pentapetalae; rosids; malvids; Brassicales; Brassicaceae; Camelineae; Arabidopsis`ARFF_ARATH|ARFF_ARATH|Q:801-1445,H:1-217|88.48%ID|E:1e-119|RecName: Full=Auxin response fac…	FTRINITY_DN57891_c1_g1::FTRINITY_DN57891_c1_g1_i16::g.45802::m.45802	ARFF_ORYSJ|ARFF_ORYSJ|Q:1-605,H:242-844|56.45%ID|E:0|RecName: Full=Auxin response factor 6;	PF06507.12|Auxin_resp|Auxin response factor|19-102|E:2.3e-34	KEGG:osa:4328406	GO:0005634|cellular_component|nucleus`GO:0003677|molecular_function|DNA binding`GO:0009734|biological_process|auxin-activated signaling pathway`GO:0006355|biological_process|regulation of transcription, DNA-templated`GO:0006351|biological_process|transcription, DNA-templated	GO:0003677|molecular_function|DNA binding`GO:0006355|biological_process|regulation of transcription, DNA-templated`GO:0009725|biological_process|response to hormone`GO:0005634|cellular_component|nucleus
Ll-miR284	MIR167	MIR167_Ll-miR284	FTRINITY_DN57891_c1_g1_i4	FTRINITY_DN57891_c1_g1	Auxin response factor 6	ARF6	ARF6_FTRINITY_DN57891_c1_g1	3538	3558	3549	-38.6	-31.4	0.8135	4.5	GAGAUCAGGCUGGCAGCUUGU&UGAAGCUGCCAGCAUGAUCUU	0	0.0007	240160	FTRINITY_DN57891_c1_g1_i4	963	3452	+	MRLSSASFSPPPQEGEKRCLDSELWHACAGPLVSLPALGSRVVYFPQGHSEQVAVSTNKEVDAHIPNYPSLPPQLICQLHNLTMHADVETDEVYAQMTLQPLNPQEQKEAYLPAELGTPSKQPTNYFCKTLTASDTSTHGGFSVPRRAAEKVFPPLDFSQQPPCQELIARDLHGNEWKFRHIFRGQPKRHLLTTGWSVFVSAKRLVAGDSVLFIWNEKNQLLLGIRRANRPQTVMPSSVLSSDSMHLGLLAAAAHAAATNSRFTIFYNPRACPSEFVIPLAKYVKAVYHTRVSVGMRFRMLFETEESSVRRYMGTITGISDLDPVRWPNSHWRSVKVGWDESTAGERQPRVSLWEIEPLTTFPMYPSPFPLRLKRPWPPGLPSFHAGMKDEDFGINSPM…	complete	ARFF_ARATH|ARFF_ARATH|Q:963-2402,H:1-479|85.36%ID|E:0|RecName: Full=Auxin response factor 6;|Eukaryota; Viridiplantae; Streptophyta; Embryophyta; Tracheophyta; Spermatophyta; Magnoliophyta; eudicotyledons; Gunneridae; Pentapetalae; rosids; malvids; Brassicales; Brassicaceae; Camelineae; Arabidopsis`ARFF_ARATH|ARFF_ARATH|Q:3416-3793,H:800-930|75.57%ID|E:2e-50|RecName: Full=Auxin response factor 6;…	FTRINITY_DN57891_c1_g1::FTRINITY_DN57891_c1_g1_i4::g.45756::m.45756	ARFF_ORYSJ|ARFF_ORYSJ|Q:9-809,H:16-803|62.12%ID|E:0|RecName: Full=Auxin response factor 6;	PF02362.20|B3|B3 DNA binding domain|127-228|E:2.3e-23`PF06507.12|Auxin_resp|Auxin response factor|253-336|E:1.8e-34	KEGG:osa:4328406	GO:0005634|cellular_component|nucleus`GO:0003677|molecular_function|DNA binding`GO:0009734|biological_process|auxin-activated signaling pathway`GO:0006355|biological_process|regulation of transcription, DNA-templated`GO:0006351|biological_process|transcription, DNA-templated	GO:0003677|molecular_function|DNA binding`GO:0006355|biological_process|regulation of transcription, DNA-templated`GO:0009725|biological_process|response to hormone`GO:0005634|cellular_component|nucleus
Ll-miR279	MIR167	MIR167_Ll-miR279	FTRINITY_DN57891_c1_g1_i6	FTRINITY_DN57891_c1_g1	Auxin response factor 6	ARF6	ARF6_FTRINITY_DN57891_c1_g1	3248	3268	3259	-40.5	-33.1	0.8173	4	GAGAUCAGGCUGGCAGCUUGU&UGAAGCUGCCAGCAUGAUCUC	0	0.0002	240161	FTRINITY_DN57891_c1_g1_i6	801	3323	+	MRLSSAGFSPPPLEGEKRCLDSELWHACAGPLVSLPAVGSRVFYFPQGHSEQVAVSTNKEVDAHIPNYPSLPPQLICQLHNLTMHADAETDEVYAQMTLQPLNPQEQKEAYLPAELGTQSKQPTNYFCKTLTASDTSTHGGFSVPRRAAEKVFPPLDFSQQPPCQELIARDLHGIEWKFRHIFRGQPKRHLLTTGWSVFVSAKRLVAGDAVLFIWNEKNQLLLGIRRANRPQTVMPSSVLSSDSMHLGLLAAAAHAAATNSRFTIFYNPRACPSEFVIPLAKYVKAVYHTRVSVGMRFRMLFETEESSVRRYMGTITGISDMDPVRWPNSYWRSVKVGWDESTAGDRQPRVSLWEIEPLTTFPMYPSPFPLRLKRPWPPGLPSFHGMKDEDFGMNSPLL…	complete	ARFF_ARATH|ARFF_ARATH|Q:801-2213,H:1-471|85.29%ID|E:0|RecName: Full=Auxin response factor 6;|Eukaryota; Viridiplantae; Streptophyta; Embryophyta; Tracheophyta; Spermatophyta; Magnoliophyta; eudicotyledons; Gunneridae; Pentapetalae; rosids; malvids; Brassicales; Brassicaceae; Camelineae; Arabidopsis`ARFF_ARATH|ARFF_ARATH|Q:2475-3320,H:583-864|57.68%ID|E:6e-79|RecName: Full=Auxin response factor 6;…	FTRINITY_DN57891_c1_g1::FTRINITY_DN57891_c1_g1_i6::g.45762::m.45762	ARFF_ORYSJ|ARFF_ORYSJ|Q:9-839,H:16-844|64.66%ID|E:0|RecName: Full=Auxin response factor 6;	PF02362.20|B3|B3 DNA binding domain|127-228|E:2.8e-22`PF06507.12|Auxin_resp|Auxin response factor|253-336|E:3.6e-34	KEGG:osa:4328406	GO:0005634|cellular_component|nucleus`GO:0003677|molecular_function|DNA binding`GO:0009734|biological_process|auxin-activated signaling pathway`GO:0006355|biological_process|regulation of transcription, DNA-templated`GO:0006351|biological_process|transcription, DNA-templated	GO:0003677|molecular_function|DNA binding`GO:0006355|biological_process|regulation of transcription, DNA-templated`GO:0009725|biological_process|response to hormone`GO:0005634|cellular_component|nucleus
Ll-miR285	MIR167	MIR167_Ll-miR285	FTRINITY_DN57891_c1_g1_i7	FTRINITY_DN57891_c1_g1	Auxin response factor 6	ARF6	ARF6_FTRINITY_DN57891_c1_g1	3580	3601	3592	-39.8	-32.3	0.8116	4.5	UGAGAUCAGGCUGGCAGCUUGU&UGAAGCUGCCAGCAUGAUCUUA	0	0.0009	240162	FTRINITY_DN57891_c1_g1_i7	1836	3851	+	MPSSVLSSDSMHLGLLAAAAHAAATNSRFTIFYNPRACPSEFVIPLAKYVKAVYHTRVSVGMRFRMLFETEESSVRRYMGTITGISDMDPVRWPNSYWRSVKVGWDESTAGDRQPRVSLWEIEPLTTFPMYPSPFPLRLKRPWPPGLPSFHGMKDEDFGMNSPLLWLRDPDRGLQSINFQGMGVNPWMQQRFDPSMLNMQTDMYQAVSATALPDMRTLDPSKQHSSSLVQFQQPQNFPNRTAALMQAQMLQQSQSQQAFQNNQENQQSSQSQAQTQMQQLQHQHSFNSQHQLHHNQQPQQMQQQQQQQPQQMVDNQQISNAVSTMSQFISAPQSQSPLMQAISSLSQQQTFSDSSANPTTIVSPLHNILGSFALDENSHLLNLPRTSSWIPVQTSTAWP…	complete	ARFF_ARATH|ARFF_ARATH|Q:1764-2546,H:213-471|81.44%ID|E:2e-126|RecName: Full=Auxin response factor 6;|Eukaryota; Viridiplantae; Streptophyta; Embryophyta; Tracheophyta; Spermatophyta; Magnoliophyta; eudicotyledons; Gunneridae; Pentapetalae; rosids; malvids; Brassicales; Brassicaceae; Camelineae; Arabidopsis`ARFF_ARATH|ARFF_ARATH|Q:801-1445,H:1-217|88.48%ID|E:8e-120|RecName: Full=Auxin response fac…	FTRINITY_DN57891_c1_g1::FTRINITY_DN57891_c1_g1_i7::g.45764::m.45764	ARFF_ORYSJ|ARFF_ORYSJ|Q:1-671,H:242-908|57.58%ID|E:0|RecName: Full=Auxin response factor 6;	PF06507.12|Auxin_resp|Auxin response factor|19-102|E:2.6e-34`PF02309.15|AUX_IAA|AUX/IAA family|526-623|E:3.4e-08	KEGG:osa:4328406	GO:0005634|cellular_component|nucleus`GO:0003677|molecular_function|DNA binding`GO:0009734|biological_process|auxin-activated signaling pathway`GO:0006355|biological_process|regulation of transcription, DNA-templated`GO:0006351|biological_process|transcription, DNA-templated	GO:0003677|molecular_function|DNA binding`GO:0006355|biological_process|regulation of transcription, DNA-templated`GO:0009725|biological_process|response to hormone`GO:0005634|cellular_component|nucleus
Ll-miR284	MIR167	MIR167_Ll-miR284	FTRINITY_DN57891_c1_g1_i9	FTRINITY_DN57891_c1_g1	Auxin response factor 6	ARF6	ARF6_FTRINITY_DN57891_c1_g1	3347	3367	3358	-38.6	-31.4	0.8135	4.5	GAGAUCAGGCUGGCAGCUUGU&UGAAGCUGCCAGCAUGAUCUU	0	0.0015	240164	FTRINITY_DN57891_c1_g1_i9	801	3422	+	MRLSSAGFSPPPLEGEKRCLDSELWHACAGPLVSLPAVGSRVFYFPQGHSEQVAVSTNKEVDAHIPNYPSLPPQLICQLHNLTMHADAETDEVYAQMTLQPLNPQEQKEAYLPAELGTQSKQPTNYFCKTLTASDTSTHGGFSVPRRAAEKVFPPLDFSQQPPCQELIARDLHGIEWKFRHIFRGQPKRHLLTTGWSVFVSAKRLVAGDAVLFIWNEKNQLLLGIRRANRPQTVMPSSVLSSDSMHLGLLAAAAHAAATNSRFTIFYNPRACPSEFVIPLAKYVKAVYHTRVSVGMRFRMLFETEESSVRRYMGTITGISDMDPVRWPNSYWRSVKVGWDESTAGDRQPRVSLWEIEPLTTFPMYPSPFPLRLKRPWPPGLPSFHGMKDEDFGMNSPLL…	complete	ARFF_ARATH|ARFF_ARATH|Q:801-2213,H:1-471|85.29%ID|E:0|RecName: Full=Auxin response factor 6;|Eukaryota; Viridiplantae; Streptophyta; Embryophyta; Tracheophyta; Spermatophyta; Magnoliophyta; eudicotyledons; Gunneridae; Pentapetalae; rosids; malvids; Brassicales; Brassicaceae; Camelineae; Arabidopsis`ARFF_ARATH|ARFF_ARATH|Q:2475-3419,H:583-864|51.84%ID|E:2e-73|RecName: Full=Auxin response factor 6;…	FTRINITY_DN57891_c1_g1::FTRINITY_DN57891_c1_g1_i9::g.45772::m.45772	ARFF_ORYSJ|ARFF_ORYSJ|Q:9-872,H:16-844|62.23%ID|E:0|RecName: Full=Auxin response factor 6;	PF02362.20|B3|B3 DNA binding domain|127-228|E:3e-22`PF06507.12|Auxin_resp|Auxin response factor|253-336|E:3.7e-34	KEGG:osa:4328406	GO:0005634|cellular_component|nucleus`GO:0003677|molecular_function|DNA binding`GO:0009734|biological_process|auxin-activated signaling pathway`GO:0006355|biological_process|regulation of transcription, DNA-templated`GO:0006351|biological_process|transcription, DNA-templated	GO:0003677|molecular_function|DNA binding`GO:0006355|biological_process|regulation of transcription, DNA-templated`GO:0009725|biological_process|response to hormone`GO:0005634|cellular_component|nucleus
Ll-miR330	MIR160	MIR160_Ll-miR330	FTRINITY_DN58095_c1_g6_i1	FTRINITY_DN58095_c1_g6	Auxin response factor 17	ARF17	ARF17_FTRINITY_DN58095_c1_g6	1457	1477	1468	-47.4	-47.4	1	1	AGGCAUGCAGGGAGCCAGGCA&UGCCUGGCUCCCUGCAUGCCA	0	0.002	243459	FTRINITY_DN58095_c1_g6_i1	198	1916	+	MPHSDTRRHSPPLLSHVDREIWQACAGAAVQIPNINSRVYYFPQGHLEHASPSLNPYHSLSSLSVVHCRVSNVQFLADPLSDEVFAKILLEPVSNRFANDSHNEVGGDGGKVVSFAKILTPSDANNGGGFSVPRFCADSVLPPLDFEADPPLQTLKVIDVHGKVWPFRHIYRGTPRRHLLTSGWSKFVTHKKLVAGDSVVFMKNSKGVVFVGIRRVLRSSSMEKNKADDEEGEGYSGGYWRRGTRKVTVKAVAEVMEAAAQGMPFEVVYYPRAGWSDFVVKAEVVEESMRGAWGHGMRVKMTMETEDSSRMTWFQGTVTSASVSNNGPWRGSPWRMLQVAWDEPEVLKNAKRVSPWQVELVSPQPSLHTAFPPRKKFRFAQVTGVLSDREGDPYFPMSR…	complete	ARFQ_ARATH|ARFQ_ARATH|Q:243-1811,H:15-559|46.61%ID|E:1e-140|RecName: Full=Auxin response factor 17;	FTRINITY_DN58095_c1_g6::FTRINITY_DN58095_c1_g6_i1::g.110033::m.110033	ARFQ_ARATH|ARFQ_ARATH|Q:16-538,H:15-559|48.19%ID|E:5e-163|RecName: Full=Auxin response factor 17;	PF02362.20|B3|B3 DNA binding domain|115-215|E:3.7e-22`PF06507.12|Auxin_resp|Auxin response factor|256-338|E:2.4e-28	KEGG:ath:AT1G77850	GO:0005634|cellular_component|nucleus`GO:0000987|molecular_function|core promoter proximal region sequence-specific DNA binding`GO:0003700|molecular_function|transcription factor activity, sequence-specific DNA binding`GO:0048830|biological_process|adventitious root development`GO:0009653|biological_process|anatomical structure morphogenesis`GO:0009734|biological_process|auxin-activated signaling…	GO:0003677|molecular_function|DNA binding`GO:0006355|biological_process|regulation of transcription, DNA-templated`GO:0009725|biological_process|response to hormone`GO:0005634|cellular_component|nucleus
Ll-miR330	MIR160	MIR160_Ll-miR330	FTRINITY_DN58095_c1_g6_i2	FTRINITY_DN58095_c1_g6	Auxin response factor 17	ARF17	ARF17_FTRINITY_DN58095_c1_g6	1457	1477	1468	-47.4	-47.4	1	1	AGGCAUGCAGGGAGCCAGGCA&UGCCUGGCUCCCUGCAUGCCA	0	0.0002	243460	FTRINITY_DN58095_c1_g6_i2	198	1916	+	MPHSDTRRHSPPLLSHVDREIWQACAGAAVQIPNINSRVYYFPQGHLEHASPSLNPYHSLSSLSVVHCRVSNVQFLADPLSDEVFAKILLEPVSNRFANDSHNEVGGDGGKVVSFAKILTPSDANNGGGFSVPRFCADSVLPPLDFEADPPLQTLKVIDVHGKVWPFRHIYRGTPRRHLLTSGWSKFVTHKKLVAGDSVVFMKNSKGVVFVGIRRVLRSSSMEKNKADDEEGEGYSGGYWRRGTRKVTVKAVAEVMEAAAQGMPFEVVYYPRAGWSDFVVKAEVVEESMRGAWGHGMRVKMTMETEDSSRMTWFQGTVTSASVSNNGPWRGSPWRMLQVAWDEPEVLKNAKRVSPWQVELVSPQPSLHTAFPPRKKFRFAQVTGVLSDREGDPYFPMSR…	complete	ARFQ_ARATH|ARFQ_ARATH|Q:243-1811,H:15-559|46.61%ID|E:2e-142|RecName: Full=Auxin response factor 17;	FTRINITY_DN58095_c1_g6::FTRINITY_DN58095_c1_g6_i2::g.110056::m.110056	ARFQ_ARATH|ARFQ_ARATH|Q:16-538,H:15-559|48.19%ID|E:5e-163|RecName: Full=Auxin response factor 17;	PF02362.20|B3|B3 DNA binding domain|115-215|E:3.7e-22`PF06507.12|Auxin_resp|Auxin response factor|256-338|E:2.4e-28	KEGG:ath:AT1G77850	GO:0005634|cellular_component|nucleus`GO:0000987|molecular_function|core promoter proximal region sequence-specific DNA binding`GO:0003700|molecular_function|transcription factor activity, sequence-specific DNA binding`GO:0048830|biological_process|adventitious root development`GO:0009653|biological_process|anatomical structure morphogenesis`GO:0009734|biological_process|auxin-activated signaling…	GO:0003677|molecular_function|DNA binding`GO:0006355|biological_process|regulation of transcription, DNA-templated`GO:0009725|biological_process|response to hormone`GO:0005634|cellular_component|nucleus
Ll-miRn19	new	new_Ll-miRn19	FTRINITY_DN58214_c1_g2_i1	FTRINITY_DN58214_c1_g2	Protein AUXIN SIGNALING F-BOX 3	AFB3	AFB3_FTRINITY_DN58214_c1_g2	2398	2419	2410	-36.5	-27.6	0.7562	6	GAAACAAUGCAAUCCCUUUGGA&UCCAAAGGGAUCGCAUUGAUUU	0	0.0058	245670	FTRINITY_DN58214_c1_g2_i1	1393	2616	+	MGQWLSFFPDCCTSLVTLKFACLKGSVNLAALERLVARSPNLRSLRLNGNVPLDALKKILMQAPQLVDLGTGSFVHDPYSQAFAGLRNIISKCKSITKISGFFNVLPYCLSAIYPICMNLTCLNLCHAARIPSNSLIKLISRCAKLHRLWIMDWIGDKGLEAVASTCKDLQELRVYASFHVIENDLAGVSEEGLVAISIGCRKLHSLLYTCRQMTNAVLITVAKNCPNFICFRLRILNPKKPDPTTMQPFDEGFGAIVQSCRKLKRLTLSGQLTDQVFLYIGMYCEQLETLSVAFAGESSDGMMYVLNGCQKLRKLDIRNSPFGNSALLMDMERYETMQSLWMSSCNVSIGACKILAKKMPSLNVEIINGNQQPVRSADDEQRVNKMYLYRTLVGKRKD…	complete	AFB3_ARATH|AFB3_ARATH|Q:1342-2604,H:150-574|63.29%ID|E:2e-180|RecName: Full=Protein AUXIN SIGNALING F-BOX 3;|Eukaryota; Viridiplantae; Streptophyta; Embryophyta; Tracheophyta; Spermatophyta; Magnoliophyta; eudicotyledons; Gunneridae; Pentapetalae; rosids; malvids; Brassicales; Brassicaceae; Camelineae; Arabidopsis`AFB3_ARATH|AFB3_ARATH|Q:147-590,H:4-151|73.65%ID|E:4e-65|RecName: Full=Protein AUXI…	FTRINITY_DN58214_c1_g2::FTRINITY_DN58214_c1_g2_i1::g.95514::m.95514	AFB3_ARATH|AFB3_ARATH|Q:2-407,H:168-577|63.41%ID|E:0|RecName: Full=Protein AUXIN SIGNALING F-BOX 3;	.	KEGG:ath:AT1G12820	GO:0005634|cellular_component|nucleus`GO:0019005|cellular_component|SCF ubiquitin ligase complex`GO:0010011|molecular_function|auxin binding`GO:0000822|molecular_function|inositol hexakisphosphate binding`GO:0009734|biological_process|auxin-activated signaling pathway`GO:0071249|biological_process|cellular response to nitrate`GO:0006952|biological_process|defense response`GO:0048527|biological_pr…	.	no F-box
Ll-miRn19	new	new_Ll-miRn19	FTRINITY_DN58214_c1_g2_i2	FTRINITY_DN58214_c1_g2	Protein AUXIN SIGNALING F-BOX 3	AFB3	AFB3_FTRINITY_DN58214_c1_g2	1641	1662	1653	-36.5	-27.6	0.7562	6	GAAACAAUGCAAUCCCUUUGGA&UCCAAAGGGAUCGCAUUGAUUU	0	0.0063	245671	FTRINITY_DN58214_c1_g2_i2	138	1859	+	MVDFPDEVIEHVFNYMNSHRDRNNLSLVCKNWYRLERFSRKSVLIRNCYSISPERVIERFPRLRSLTLKGKPHLVDFNFVPYGWGGFVYPWIDALVNSEVELEELRLKRMVVTDESLKLISCSFVNFVSLVLVRCEGFTTHGLAAIAANCRFLKDLDLRESKVDDHMGQWLSFFPDCCTSLVTLKFACLKGSVNLAALERLVARSPNLRSLRLNGNVPLDALKKILMQAPQLVDLGTGSFVHDPYSQAFAGLRNIISKCKSITKISGFFNVLPYCLSAIYPICMNLTCLNLCHAARIPSNSLIKLISRCAKLHRLWIMDWIGDKGLEAVASTCKDLQELRVYASFHVIENDLAGVSEEGLVAISIGCRKLHSLLYTCRQMTNAVLITVAKNCPNFICFR…	complete	AFB3_ARATH|AFB3_ARATH|Q:147-1847,H:4-574|65.85%ID|E:0|RecName: Full=Protein AUXIN SIGNALING F-BOX 3;	FTRINITY_DN58214_c1_g2::FTRINITY_DN58214_c1_g2_i2::g.95517::m.95517	AFB3_ARATH|AFB3_ARATH|Q:4-573,H:4-577|65.68%ID|E:0|RecName: Full=Protein AUXIN SIGNALING F-BOX 3;	PF00646.32|F-box|F-box domain|3-35|E:4.7e-05`PF12937.6|F-box-like|F-box-like|5-35|E:3.1e-06	KEGG:ath:AT1G12820	GO:0005634|cellular_component|nucleus`GO:0019005|cellular_component|SCF ubiquitin ligase complex`GO:0010011|molecular_function|auxin binding`GO:0000822|molecular_function|inositol hexakisphosphate binding`GO:0009734|biological_process|auxin-activated signaling pathway`GO:0071249|biological_process|cellular response to nitrate`GO:0006952|biological_process|defense response`GO:0048527|biological_pr…	GO:0005515|molecular_function|protein binding
Ll-miR225	MIR393	MIR393_Ll-miR225	FTRINITY_DN58419_c0_g1_i3	FTRINITY_DN58419_c0_g1	Protein TRANSPORT INHIBITOR RESPONSE 1	TIR1	TIR1_FTRINITY_DN58419_c0_g1	1628	1648	1639	-39.1	-35.3	0.9028	1	AGA-CAAUGCGAUCCCUUUGGA&UCCAAAGGGAUCGCAUUGAUCU	0	0.0007	249249	FTRINITY_DN58419_c0_g1_i3	115	1869	+	MQKVAYSFPEEVLEHVFSFIHCDKDRNAISLVCKSWYEIERWCRKRVFIGNCYAVSPTTLIKRFPEVRSIELKGKPHFADFNLVPEGWGGYVCHWIDAMASGYPWLEEIRLKRMVVTDESLELVAKSFKNFKVLVLTSCEGFTNHGLAAIASNCRGLRMLDLQESGDEDLNGNWLSHFPDSYTSLVSLNISCLSNEVSLSALERLLGRCPNLQSLRLNRPVPLDRLANLLRWCPQLVELGTGVCSTEMRPEVFANLAEAFSRCRQLKCLSGFWDILPTYLAAVYPICSRLTSLNLSYAILQSSDLIKLVSQCPNLTRLWVLDHIEDAGLDALAASCKDLNELRVFPSDPFGLEPNVVLTERGLVSVSEGCPKLQSVLYFCRQMSNAALHTIARNRPNMT…	complete	TIR1_ARATH|TIR1_ARATH|Q:115-1863,H:1-584|78.08%ID|E:0|RecName: Full=Protein TRANSPORT INHIBITOR RESPONSE 1;	FTRINITY_DN58419_c0_g1::FTRINITY_DN58419_c0_g1_i3::g.27679::m.27679	TIR1_ARATH|TIR1_ARATH|Q:1-583,H:1-584|78.08%ID|E:0|RecName: Full=Protein TRANSPORT INHIBITOR RESPONSE 1;	PF00646.32|F-box|F-box domain|8-43|E:0.0031	KEGG:ath:AT3G62980`KO:K14485	GO:0005634|cellular_component|nucleus`GO:0019005|cellular_component|SCF ubiquitin ligase complex`GO:0010011|molecular_function|auxin binding`GO:0038198|molecular_function|auxin receptor activity`GO:0000822|molecular_function|inositol hexakisphosphate binding`GO:0004842|molecular_function|ubiquitin-protein transferase activity`GO:0009734|biological_process|auxin-activated signaling pathway`GO:0007…	GO:0005515|molecular_function|protein binding
Ll-miR224	MIR393	MIR393_Ll-miR224	FTRINITY_DN58419_c0_g1_i4	FTRINITY_DN58419_c0_g1	Protein TRANSPORT INHIBITOR RESPONSE 1	TIR1	TIR1_FTRINITY_DN58419_c0_g1	1626	1648	1639	-40.8	-36.6	0.8971	2	GGAGACAAUGCGAUCCCUUUGGA&UCCAAAGGGAUCGCAUUG-AUCC	0	0.0009	249250	FTRINITY_DN58419_c0_g1_i4	115	1869	+	MQKVAYSFPEEVLEHVFSFIHCDKDRNAISLVCKSWYEIERWCRKRVFIGNCYAVSPTTLIKRFPEVRSIELKGKPHFADFNLVPEGWGGYVCHWIDAMASGYPWLEEIRLKRMVVTDESLELVAKSFKNFKVLVLTSCEGFTNHGLAAIASNCRGLRMLDLQESGDEDLNGNWLSHFPDSYTSLVSLNISCLSNEVSLSALERLLGRCPNLQSLRLNRPVPLDRLANLLRWCPQLVELGTGVCSTEMRPEVFANLAEAFSRCRQLKCLSGFWDILPTYLAAVYPICSRLTSLNLSYAILQSSDLIKLVSQCPNLTRLWVLDHIEDAGLDALAASCKDLNELRVFPSDPFGLEPNVVLTERGLVSVSEGCPKLQSVLYFCRQMSNAALHTIARNRPNMT…	complete	TIR1_ARATH|TIR1_ARATH|Q:115-1863,H:1-584|78.08%ID|E:0|RecName: Full=Protein TRANSPORT INHIBITOR RESPONSE 1;	FTRINITY_DN58419_c0_g1::FTRINITY_DN58419_c0_g1_i4::g.27681::m.27681	TIR1_ARATH|TIR1_ARATH|Q:1-583,H:1-584|78.08%ID|E:0|RecName: Full=Protein TRANSPORT INHIBITOR RESPONSE 1;	PF00646.32|F-box|F-box domain|8-43|E:0.0031	KEGG:ath:AT3G62980`KO:K14485	GO:0005634|cellular_component|nucleus`GO:0019005|cellular_component|SCF ubiquitin ligase complex`GO:0010011|molecular_function|auxin binding`GO:0038198|molecular_function|auxin receptor activity`GO:0000822|molecular_function|inositol hexakisphosphate binding`GO:0004842|molecular_function|ubiquitin-protein transferase activity`GO:0009734|biological_process|auxin-activated signaling pathway`GO:0007…	GO:0005515|molecular_function|protein binding
Ll-miR55	MIR393	MIR393_Ll-miR55	FTRINITY_DN58419_c0_g1_i4	FTRINITY_DN58419_c0_g1	Protein TRANSPORT INHIBITOR RESPONSE 1	TIR1	TIR1_FTRINITY_DN58419_c0_g1	1629	1649	1640	-38.6	-35.2	0.9119	1	GA-CAAUGCGAUCCCUUUGGAU&AUCCAAAGGGAUCGCAUUGAUC	3	0.0125	249250	FTRINITY_DN58419_c0_g1_i4	115	1869	+	MQKVAYSFPEEVLEHVFSFIHCDKDRNAISLVCKSWYEIERWCRKRVFIGNCYAVSPTTLIKRFPEVRSIELKGKPHFADFNLVPEGWGGYVCHWIDAMASGYPWLEEIRLKRMVVTDESLELVAKSFKNFKVLVLTSCEGFTNHGLAAIASNCRGLRMLDLQESGDEDLNGNWLSHFPDSYTSLVSLNISCLSNEVSLSALERLLGRCPNLQSLRLNRPVPLDRLANLLRWCPQLVELGTGVCSTEMRPEVFANLAEAFSRCRQLKCLSGFWDILPTYLAAVYPICSRLTSLNLSYAILQSSDLIKLVSQCPNLTRLWVLDHIEDAGLDALAASCKDLNELRVFPSDPFGLEPNVVLTERGLVSVSEGCPKLQSVLYFCRQMSNAALHTIARNRPNMT…	complete	TIR1_ARATH|TIR1_ARATH|Q:115-1863,H:1-584|78.08%ID|E:0|RecName: Full=Protein TRANSPORT INHIBITOR RESPONSE 1;	FTRINITY_DN58419_c0_g1::FTRINITY_DN58419_c0_g1_i4::g.27681::m.27681	TIR1_ARATH|TIR1_ARATH|Q:1-583,H:1-584|78.08%ID|E:0|RecName: Full=Protein TRANSPORT INHIBITOR RESPONSE 1;	PF00646.32|F-box|F-box domain|8-43|E:0.0031	KEGG:ath:AT3G62980`KO:K14485	GO:0005634|cellular_component|nucleus`GO:0019005|cellular_component|SCF ubiquitin ligase complex`GO:0010011|molecular_function|auxin binding`GO:0038198|molecular_function|auxin receptor activity`GO:0000822|molecular_function|inositol hexakisphosphate binding`GO:0004842|molecular_function|ubiquitin-protein transferase activity`GO:0009734|biological_process|auxin-activated signaling pathway`GO:0007…	GO:0005515|molecular_function|protein binding
Ll-miR224	MIR393	MIR393_Ll-miR224	FTRINITY_DN58419_c0_g1_i6	FTRINITY_DN58419_c0_g1	Protein TRANSPORT INHIBITOR RESPONSE 1	TIR1	TIR1_FTRINITY_DN58419_c0_g1	1743	1765	1756	-40.8	-36.6	0.8971	2	GGAGACAAUGCGAUCCCUUUGGA&UCCAAAGGGAUCGCAUUG-AUCC	0	0.0004	249252	FTRINITY_DN58419_c0_g1_i6	1378	1986	+	MSNAALHTIARNRPNMTRFRLCIIEPRTPDYLTLQPLDSGFGAIVEHCKDLQRLSLSGLLTDRVFEYIGTYAKKLEMLSVAFAGDSDLGLHHVLSGCDNLRKLEIRDCPFGDKALLANAAKLETMRSLWMSSCSVSYGACKLLGQKMPRLNVEVIDERGPPDSRPDTCPVEKLYIYRTIAGPRSDMPGFVWTMKDDSSPRLE*	complete	TIR1_ARATH|TIR1_ARATH|Q:115-1980,H:1-584|73.19%ID|E:0|RecName: Full=Protein TRANSPORT INHIBITOR RESPONSE 1;	FTRINITY_DN58419_c0_g1::FTRINITY_DN58419_c0_g1_i6::g.27685::m.27685	TIR1_ARATH|TIR1_ARATH|Q:1-201,H:384-584|86.07%ID|E:3e-118|RecName: Full=Protein TRANSPORT INHIBITOR RESPONSE 1;	PF13516.5|LRR_6|Leucine Rich repeat|99-116|E:1.7	KEGG:ath:AT3G62980`KO:K14485	GO:0005634|cellular_component|nucleus`GO:0019005|cellular_component|SCF ubiquitin ligase complex`GO:0010011|molecular_function|auxin binding`GO:0038198|molecular_function|auxin receptor activity`GO:0000822|molecular_function|inositol hexakisphosphate binding`GO:0004842|molecular_function|ubiquitin-protein transferase activity`GO:0009734|biological_process|auxin-activated signaling pathway`GO:0007…	GO:0005515|molecular_function|protein binding	no F-box
Ll-miR223	MIR393	MIR393_Ll-miR223	FTRINITY_DN58419_c0_g1_i7	FTRINITY_DN58419_c0_g1	Protein TRANSPORT INHIBITOR RESPONSE 1	TIR1	TIR1_FTRINITY_DN58419_c0_g1	1171	1190	1181	-37.5	-34	0.9067	1	GA-CAAUGCGAUCCCUUUGGA&UCCAAAGGGAUCGCAUUGAUC	0	0.0009	249253	FTRINITY_DN58419_c0_g1_i7	803	1411	+	MSNAALHTIARNRPNMTRFRLCIIEPRTPDYLTLQPLDSGFGAIVEHCKDLQRLSLSGLLTDRVFEYIGTYAKKLEMLSVAFAGDSDLGLHHVLSGCDNLRKLEIRDCPFGDKALLANAAKLETMRSLWMSSCSVSYGACKLLGQRMPRLNVEVIDERGPPESRPSACPVEKLYIYRTVSGPRSDIPGFVWTMKDDSKPRLE*	complete	TIR1_ARATH|TIR1_ARATH|Q:2-1405,H:156-584|70.3%ID|E:0|RecName: Full=Protein TRANSPORT INHIBITOR RESPONSE 1;	FTRINITY_DN58419_c0_g1::FTRINITY_DN58419_c0_g1_i7::g.27687::m.27687	TIR1_ARATH|TIR1_ARATH|Q:1-201,H:384-584|84.58%ID|E:7e-116|RecName: Full=Protein TRANSPORT INHIBITOR RESPONSE 1;	PF13516.5|LRR_6|Leucine Rich repeat|99-116|E:1.7	KEGG:ath:AT3G62980`KO:K14485	GO:0005634|cellular_component|nucleus`GO:0019005|cellular_component|SCF ubiquitin ligase complex`GO:0010011|molecular_function|auxin binding`GO:0038198|molecular_function|auxin receptor activity`GO:0000822|molecular_function|inositol hexakisphosphate binding`GO:0004842|molecular_function|ubiquitin-protein transferase activity`GO:0009734|biological_process|auxin-activated signaling pathway`GO:0007…	GO:0005515|molecular_function|protein binding	no F-box
Ll-miR223	MIR393	MIR393_Ll-miR223	FTRINITY_DN58419_c0_g1_i9	FTRINITY_DN58419_c0_g1	Protein TRANSPORT INHIBITOR RESPONSE 1	TIR1	TIR1_FTRINITY_DN58419_c0_g1	1746	1765	1756	-37.5	-34	0.9067	1	GA-CAAUGCGAUCCCUUUGGA&UCCAAAGGGAUCGCAUUGAUC	0	0.0004	249255	FTRINITY_DN58419_c0_g1_i9	1378	1986	+	MSNAALHTIARNRPNMTRFRLCIIEPRTPDYLTLQPLDSGFGAIVEHCKDLQRLSLSGLLTDRVFEYIGTYAKKLEMLSVAFAGDSDLGLHHVLSGCDNLRKLEIRDCPFGDKALLANAAKLETMRSLWMSSCSVSYGACKLLGQKMPRLNVEVIDERGPPDSRPDTCPVEKLYIYRTLAGPRSDMPGFVWTMKDDSPSRLE*	complete	TIR1_ARATH|TIR1_ARATH|Q:115-1980,H:1-584|73.19%ID|E:0|RecName: Full=Protein TRANSPORT INHIBITOR RESPONSE 1;	FTRINITY_DN58419_c0_g1::FTRINITY_DN58419_c0_g1_i9::g.27691::m.27691	TIR1_ARATH|TIR1_ARATH|Q:1-201,H:384-584|86.07%ID|E:8e-118|RecName: Full=Protein TRANSPORT INHIBITOR RESPONSE 1;	PF13516.5|LRR_6|Leucine Rich repeat|99-116|E:1.7	KEGG:ath:AT3G62980`KO:K14485	GO:0005634|cellular_component|nucleus`GO:0019005|cellular_component|SCF ubiquitin ligase complex`GO:0010011|molecular_function|auxin binding`GO:0038198|molecular_function|auxin receptor activity`GO:0000822|molecular_function|inositol hexakisphosphate binding`GO:0004842|molecular_function|ubiquitin-protein transferase activity`GO:0009734|biological_process|auxin-activated signaling pathway`GO:0007…	GO:0005515|molecular_function|protein binding	no F-box
Ll-miR55	MIR393	MIR393_Ll-miR55	FTRINITY_DN58419_c0_g1_i9	FTRINITY_DN58419_c0_g1	Protein TRANSPORT INHIBITOR RESPONSE 1	TIR1	TIR1_FTRINITY_DN58419_c0_g1	1746	1766	1757	-38.6	-35.2	0.9119	1	GA-CAAUGCGAUCCCUUUGGAU&AUCCAAAGGGAUCGCAUUGAUC	3	0.007	249255	FTRINITY_DN58419_c0_g1_i9	1378	1986	+	MSNAALHTIARNRPNMTRFRLCIIEPRTPDYLTLQPLDSGFGAIVEHCKDLQRLSLSGLLTDRVFEYIGTYAKKLEMLSVAFAGDSDLGLHHVLSGCDNLRKLEIRDCPFGDKALLANAAKLETMRSLWMSSCSVSYGACKLLGQKMPRLNVEVIDERGPPDSRPDTCPVEKLYIYRTLAGPRSDMPGFVWTMKDDSPSRLE*	complete	TIR1_ARATH|TIR1_ARATH|Q:115-1980,H:1-584|73.19%ID|E:0|RecName: Full=Protein TRANSPORT INHIBITOR RESPONSE 1;	FTRINITY_DN58419_c0_g1::FTRINITY_DN58419_c0_g1_i9::g.27691::m.27691	TIR1_ARATH|TIR1_ARATH|Q:1-201,H:384-584|86.07%ID|E:8e-118|RecName: Full=Protein TRANSPORT INHIBITOR RESPONSE 1;	PF13516.5|LRR_6|Leucine Rich repeat|99-116|E:1.7	KEGG:ath:AT3G62980`KO:K14485	GO:0005634|cellular_component|nucleus`GO:0019005|cellular_component|SCF ubiquitin ligase complex`GO:0010011|molecular_function|auxin binding`GO:0038198|molecular_function|auxin receptor activity`GO:0000822|molecular_function|inositol hexakisphosphate binding`GO:0004842|molecular_function|ubiquitin-protein transferase activity`GO:0009734|biological_process|auxin-activated signaling pathway`GO:0007…	GO:0005515|molecular_function|protein binding	no F-box
Ll-miR278	MIR167	MIR167_Ll-miR278	FTRINITY_DN59213_c2_g2_i17	FTRINITY_DN59213_c2_g2	Auxin response factor 8	ARF8	ARF8_FTRINITY_DN59213_c2_g2	3576	3597	3588	-39.8	-32.2	0.809	4	UUAGAUCAGGCUGGCAGCUUAU&UGAAGCUGCCAGCAUGAUCUAA	0	0.0004	261815	FTRINITY_DN59213_c2_g2_i17	2429	3712	+	MTGGVTDGRDNTTNGLMWLRGAPGDQGVNSLNFQGAGLFPWMQQRLDPTMLGNDQNQQYQAMLAAAGLQNLGSGDLLRQQMMNFQQPFYLQQSGNSNPPLQLQQQQAIQQSVSPNILQPQAQLLTENLSQQLLRKPPINREDQAQQQQHTYQDSLLIQTDQLHQRQHSNLPSPSYSKSDFFDSSMKLSAASVSPGQNMLGSLCPEGSGNLLNLSKSAQSMLTEQQLHQQSWAPEYTPLPVIPFGNSVSHVQYSGKDATMVSPHCNSDSQNSTLFGVNIDSSGLLLPTTVPRYTTSSADTDSSTMPLGESGFQGSLYGCMQDSSELLQSPGQLDPQNQTQTFVKVYKSGSVGRSLDISRFSSYHELREELGQMFAIEGKLEDPLRSGWQLIFVDRENDVL…	complete	ARFH_ARATH|ARFH_ARATH|Q:525-1337,H:1-269|90.04%ID|E:3e-158|RecName: Full=Auxin response factor 8;|Eukaryota; Viridiplantae; Streptophyta; Embryophyta; Tracheophyta; Spermatophyta; Magnoliophyta; eudicotyledons; Gunneridae; Pentapetalae; rosids; malvids; Brassicales; Brassicaceae; Camelineae; Arabidopsis`ARFH_ARATH|ARFH_ARATH|Q:1396-1548,H:262-312|74.51%ID|E:3e-158|RecName: Full=Auxin response fac…	FTRINITY_DN59213_c2_g2::FTRINITY_DN59213_c2_g2_i17::g.12207::m.12207	ARFH_ARATH|ARFH_ARATH|Q:2-427,H:380-793|54.46%ID|E:3e-123|RecName: Full=Auxin response factor 8;	PF02309.15|AUX_IAA|AUX/IAA family|336-422|E:8.7e-08	KEGG:ath:AT5G37020	GO:0005634|cellular_component|nucleus`GO:0043565|molecular_function|sequence-specific DNA binding`GO:0003700|molecular_function|transcription factor activity, sequence-specific DNA binding`GO:0009734|biological_process|auxin-activated signaling pathway`GO:0009908|biological_process|flower development`GO:0009733|biological_process|response to auxin`GO:0006351|biological_process|transcription, DNA-…	.
Ll-miR278	MIR167	MIR167_Ll-miR278	FTRINITY_DN59213_c2_g2_i18	FTRINITY_DN59213_c2_g2	Auxin response factor 8	ARF8	ARF8_FTRINITY_DN59213_c2_g2	3570	3591	3582	-39.8	-32.2	0.809	4	UUAGAUCAGGCUGGCAGCUUAU&UGAAGCUGCCAGCAUGAUCUAA	2	0.0143	261816	FTRINITY_DN59213_c2_g2_i18	2429	3820	+	MTGGVTDGRDNTTNGLMWLRGGPGDQGVNSLNVKGVGLLPWMQQRLDPTLIGNNQNQQYQAVLAAADLRNAGSENLLRQQMMNFQQPFCPQQLGNSNPPLHLLQQQGIQQSVSHNILPPEAQSLTENLSQQLLQKPLINREDQAQKQQHTYHNLHLIQSFQTDQLHHSIMPSPSYSKQDFLDSNMKFSVSVSSGQNMLGSLCPEGSGNLLNLSRSAQTMLTEQQLHQQSWAPKYKSLQVNAFGNSVSHGQYSGKDTTMVSPHCNSDNQNPTLFGVNVDSSGLLPTTVPRYTISSADTDSLTMPLGKSGFLGSLYACVQDSSELLQSSGQVDPQNQTQKFVKVYKSGSVGRSLDISRFSSYHELREELSQMFAVEGKLEDPLRSGWQLIFVDRENDVLLL…	complete	ARFH_ARATH|ARFH_ARATH|Q:525-1337,H:1-269|90.04%ID|E:3e-158|RecName: Full=Auxin response factor 8;|Eukaryota; Viridiplantae; Streptophyta; Embryophyta; Tracheophyta; Spermatophyta; Magnoliophyta; eudicotyledons; Gunneridae; Pentapetalae; rosids; malvids; Brassicales; Brassicaceae; Camelineae; Arabidopsis`ARFH_ARATH|ARFH_ARATH|Q:1396-1548,H:262-312|74.51%ID|E:3e-158|RecName: Full=Auxin response fac…	FTRINITY_DN59213_c2_g2::FTRINITY_DN59213_c2_g2_i18::g.12211::m.12211	ARFH_ARATH|ARFH_ARATH|Q:2-432,H:380-800|46.71%ID|E:5e-107|RecName: Full=Auxin response factor 8;	PF02309.15|AUX_IAA|AUX/IAA family|333-418|E:1.1e-07	KEGG:ath:AT5G37020	GO:0005634|cellular_component|nucleus`GO:0043565|molecular_function|sequence-specific DNA binding`GO:0003700|molecular_function|transcription factor activity, sequence-specific DNA binding`GO:0009734|biological_process|auxin-activated signaling pathway`GO:0009908|biological_process|flower development`GO:0009733|biological_process|response to auxin`GO:0006351|biological_process|transcription, DNA-…	.
Ll-miR278	MIR167	MIR167_Ll-miR278	FTRINITY_DN59213_c2_g2_i19	FTRINITY_DN59213_c2_g2	Auxin response factor 8	ARF8	ARF8_FTRINITY_DN59213_c2_g2	3594	3615	3606	-39.8	-32.2	0.809	4	UUAGAUCAGGCUGGCAGCUUAU&UGAAGCUGCCAGCAUGAUCUAA	0	0.0011	261817	FTRINITY_DN59213_c2_g2_i19	2447	3730	+	MTGGVTDGRDNTTNGLMWLRGAPGDQGVNSLNFQGAGLFPWMQQRLDPTMLGNDQNQQYQAMLAAAGLQNLGSGDLLRQQMMNFQQPFYLQQSGNSNPPLQLQQQQAIQQSVSPNILQPQAQLLTENLSQQLLRKPPINREDQAQQQQHTYQDSLLIQTDQLHQRQHSNLPSPSYSKSDFFDSSMKLSAASVSPGQNMLGSLCPEGSGNLLNLSKSAQSMLTEQQLHQQSWAPEYTPLPVIPFGNSVSHVQYSGKDATMVSPHCNSDSQNSTLFGVNIDSSGLLLPTTVPRYTTSSADTDSSTMPLGESGFQGSLYGCMQDSSELLQSPGQLDPQNQTQTFVKVYKSGSVGRSLDISRFSSYHELREELGQMFAIEGKLEDPLRSGWQLIFVDRENDVL…	complete	ARFH_ARATH|ARFH_ARATH|Q:543-1355,H:1-269|90.04%ID|E:4e-158|RecName: Full=Auxin response factor 8;|Eukaryota; Viridiplantae; Streptophyta; Embryophyta; Tracheophyta; Spermatophyta; Magnoliophyta; eudicotyledons; Gunneridae; Pentapetalae; rosids; malvids; Brassicales; Brassicaceae; Camelineae; Arabidopsis`ARFH_ARATH|ARFH_ARATH|Q:1414-1566,H:262-312|74.51%ID|E:4e-158|RecName: Full=Auxin response fac…	FTRINITY_DN59213_c2_g2::FTRINITY_DN59213_c2_g2_i19::g.12215::m.12215	ARFH_ARATH|ARFH_ARATH|Q:2-427,H:380-793|54.46%ID|E:3e-123|RecName: Full=Auxin response factor 8;	PF02309.15|AUX_IAA|AUX/IAA family|336-422|E:8.7e-08	KEGG:ath:AT5G37020	GO:0005634|cellular_component|nucleus`GO:0043565|molecular_function|sequence-specific DNA binding`GO:0003700|molecular_function|transcription factor activity, sequence-specific DNA binding`GO:0009734|biological_process|auxin-activated signaling pathway`GO:0009908|biological_process|flower development`GO:0009733|biological_process|response to auxin`GO:0006351|biological_process|transcription, DNA-…	.
Ll-miR277	MIR167	MIR167_Ll-miR277	FTRINITY_DN59213_c2_g2_i22	FTRINITY_DN59213_c2_g2	Auxin response factor 8	ARF8	ARF8_FTRINITY_DN59213_c2_g2	3337	3357	3348	-38.9	-31.3	0.8046	4	UAGAUCAGGCUGGCAGCUUAU&UGAAGCUGCCAGCAUGAUCUA	2	0.0377	261820	FTRINITY_DN59213_c2_g2_i22	1994	3586	+	MGTVTGISDLDPVRWPNSHWRSVKVGWDESTAGERQPHVSLWEIEPLTTFPMYPSLYPLRLKRAWHPGTSSFLDGRDNTTNGLMWLRGGPGDQGVNSLNVKGVGLLPWMQQRLDPTLIGNNQNQQYQAVLAAADLRNAGSENLLRQQMMNFQQPFCPQQLGNSNPPLHLLQQQGIQQSVSHNILPPEAQSLTENLSQQLLQKPLINREDQAQKQQHTYHNLHLIQSFQTDQLHHSIMPSPSYSKQDFLDSNMKFSVSVSSGQNMLGSLCPEGSGNLLNLSRSAQTMLTEQQLHQQSWAPKYKSLQVNAFGNSVSHGQYSGKDTTMVSPHCNSDNQNPTLFGVNVDSSGLLPTTVPRYTISSADTDSLTMPLGKSGFLGSLYACVQDSSELLQSSGQVDP…	complete	ARFH_ARATH|ARFH_ARATH|Q:525-1466,H:1-312|89.17%ID|E:0|RecName: Full=Auxin response factor 8;|Eukaryota; Viridiplantae; Streptophyta; Embryophyta; Tracheophyta; Spermatophyta; Magnoliophyta; eudicotyledons; Gunneridae; Pentapetalae; rosids; malvids; Brassicales; Brassicaceae; Camelineae; Arabidopsis`ARFH_ARATH|ARFH_ARATH|Q:1988-3490,H:310-800|55.27%ID|E:2e-152|RecName: Full=Auxin response factor 8;	FTRINITY_DN59213_c2_g2::FTRINITY_DN59213_c2_g2_i22::g.12222::m.12222	ARFH_ARATH|ARFH_ARATH|Q:1-499,H:312-800|55.1%ID|E:3e-159|RecName: Full=Auxin response factor 8;	PF06507.12|Auxin_resp|Auxin response factor|1-24|E:2.1e-05`PF02309.15|AUX_IAA|AUX/IAA family|400-485|E:1.4e-07	KEGG:ath:AT5G37020	GO:0005634|cellular_component|nucleus`GO:0043565|molecular_function|sequence-specific DNA binding`GO:0003700|molecular_function|transcription factor activity, sequence-specific DNA binding`GO:0009734|biological_process|auxin-activated signaling pathway`GO:0009908|biological_process|flower development`GO:0009733|biological_process|response to auxin`GO:0006351|biological_process|transcription, DNA-…	GO:0003677|molecular_function|DNA binding`GO:0006355|biological_process|regulation of transcription, DNA-templated`GO:0009725|biological_process|response to hormone`GO:0005634|cellular_component|nucleus
Ll-miR277	MIR167	MIR167_Ll-miR277	FTRINITY_DN59213_c2_g2_i24	FTRINITY_DN59213_c2_g2	Auxin response factor 8	ARF8	ARF8_FTRINITY_DN59213_c2_g2	3577	3597	3588	-38.9	-31.3	0.8046	4	UAGAUCAGGCUGGCAGCUUAU&UGAAGCUGCCAGCAUGAUCUA	0	0.0015	261822	FTRINITY_DN59213_c2_g2_i24	2429	3712	+	MTGGVTDGRDNTTNGLMWLRGAPGDQGVNSLNFQGAGLFPWMQQRLDPTMLGNDQNQQYQAMLAAAGLQNLGSGDLLRQQMMNFQQPFYLQQSGNSNPPLQLQQQQAIQQSVSPNILQPQAQLLTENLSQQLLRKPPINREDQAQQQQHTYQDSLLIQTDQLHQRQHSNLPSPSYSKSDFFDSSMKLSAASVSPGQNMLGSLCPEGSGNLLNLSKSAQSMLTEQQLHQQSWAPEYTPLPVIPFGNSVSHVQYSGKDATMVSPHCNSDSQNSTLFGVNIDSSGLLLPTTVPRYTTSSADTDSSTMPLGESGFQGSLYGCMQDSSELLQSPGQLDPQNQTQTFVKVYKSGSVGRSLDISRFSSYHELREELGQMFAIEGKLEDPLRSGWQLIFVDRENDVL…	complete	ARFH_ARATH|ARFH_ARATH|Q:525-1337,H:1-269|90.04%ID|E:4e-158|RecName: Full=Auxin response factor 8;|Eukaryota; Viridiplantae; Streptophyta; Embryophyta; Tracheophyta; Spermatophyta; Magnoliophyta; eudicotyledons; Gunneridae; Pentapetalae; rosids; malvids; Brassicales; Brassicaceae; Camelineae; Arabidopsis`ARFH_ARATH|ARFH_ARATH|Q:1396-1548,H:262-312|74.51%ID|E:4e-158|RecName: Full=Auxin response fac…	FTRINITY_DN59213_c2_g2::FTRINITY_DN59213_c2_g2_i24::g.12226::m.12226	ARFH_ARATH|ARFH_ARATH|Q:2-427,H:380-793|54.46%ID|E:3e-123|RecName: Full=Auxin response factor 8;	PF02309.15|AUX_IAA|AUX/IAA family|336-422|E:8.7e-08	KEGG:ath:AT5G37020	GO:0005634|cellular_component|nucleus`GO:0043565|molecular_function|sequence-specific DNA binding`GO:0003700|molecular_function|transcription factor activity, sequence-specific DNA binding`GO:0009734|biological_process|auxin-activated signaling pathway`GO:0009908|biological_process|flower development`GO:0009733|biological_process|response to auxin`GO:0006351|biological_process|transcription, DNA-…	.
Ll-miR278	MIR167	MIR167_Ll-miR278	FTRINITY_DN59213_c2_g2_i25	FTRINITY_DN59213_c2_g2	Auxin response factor 8	ARF8	ARF8_FTRINITY_DN59213_c2_g2	3512	3533	3524	-39.8	-32.2	0.809	4	UUAGAUCAGGCUGGCAGCUUAU&UGAAGCUGCCAGCAUGAUCUAA	0	0.0022	261823	FTRINITY_DN59213_c2_g2_i25	2365	3648	+	MTGGVTDGRDNTTNGLMWLRGAPGDQGVNSLNFQGAGLFPWMQQRLDPTMLGNDQNQQYQAMLAAAGLQNLGSGDLLRQQMMNFQQPFYLQQSGNSNPPLQLQQQQAIQQSVSPNILQPQAQLLTENLSQQLLRKPPINREDQAQQQQHTYQDSLLIQTDQLHQRQHSNLPSPSYSKSDFFDSSMKLSAASVSPGQNMLGSLCPEGSGNLLNLSKSAQSMLTEQQLHQQSWAPEYTPLPVIPFGNSVSHVQYSGKDATMVSPHCNSDSQNSTLFGVNIDSSGLLLPTTVPRYTTSSADTDSSTMPLGESGFQGSLYGCMQDSSELLQSPGQLDPQNQTQTFVKVYKSGSVGRSLDISRFSSYHELREELGQMFAIEGKLEDPLRSGWQLIFVDRENDVL…	complete	ARFH_ARATH|ARFH_ARATH|Q:543-1484,H:1-312|89.17%ID|E:0|RecName: Full=Auxin response factor 8;|Eukaryota; Viridiplantae; Streptophyta; Embryophyta; Tracheophyta; Spermatophyta; Magnoliophyta; eudicotyledons; Gunneridae; Pentapetalae; rosids; malvids; Brassicales; Brassicaceae; Camelineae; Arabidopsis`ARFH_ARATH|ARFH_ARATH|Q:2368-3645,H:380-793|54%ID|E:3e-107|RecName: Full=Auxin response factor 8;|E…	FTRINITY_DN59213_c2_g2::FTRINITY_DN59213_c2_g2_i25::g.12230::m.12230	ARFH_ARATH|ARFH_ARATH|Q:2-427,H:380-793|54.46%ID|E:3e-123|RecName: Full=Auxin response factor 8;	PF02309.15|AUX_IAA|AUX/IAA family|336-422|E:8.7e-08	KEGG:ath:AT5G37020	GO:0005634|cellular_component|nucleus`GO:0043565|molecular_function|sequence-specific DNA binding`GO:0003700|molecular_function|transcription factor activity, sequence-specific DNA binding`GO:0009734|biological_process|auxin-activated signaling pathway`GO:0009908|biological_process|flower development`GO:0009733|biological_process|response to auxin`GO:0006351|biological_process|transcription, DNA-…	.
Ll-miR277	MIR167	MIR167_Ll-miR277	FTRINITY_DN59213_c2_g2_i26	FTRINITY_DN59213_c2_g2	Auxin response factor 8	ARF8	ARF8_FTRINITY_DN59213_c2_g2	3489	3509	3500	-38.9	-31.3	0.8046	4	UAGAUCAGGCUGGCAGCUUAU&UGAAGCUGCCAGCAUGAUCUA	0	0.0028	261824	FTRINITY_DN59213_c2_g2_i26	2347	3738	+	MTGGVTDGRDNTTNGLMWLRGGPGDQGVNSLNVKGVGLLPWMQQRLDPTLIGNNQNQQYQAVLAAADLRNAGSENLLRQQMMNFQQPFCPQQLGNSNPPLHLLQQQGIQQSVSHNILPPEAQSLTENLSQQLLQKPLINREDQAQKQQHTYHNLHLIQSFQTDQLHHSIMPSPSYSKQDFLDSNMKFSVSVSSGQNMLGSLCPEGSGNLLNLSRSAQTMLTEQQLHQQSWAPKYKSLQVNAFGNSVSHGQYSGKDTTMVSPHCNSDNQNPTLFGVNVDSSGLLPTTVPRYTISSADTDSLTMPLGKSGFLGSLYACVQDSSELLQSSGQVDPQNQTQKFVKVYKSGSVGRSLDISRFSSYHELREELSQMFAVEGKLEDPLRSGWQLIFVDRENDVLLL…	complete	ARFH_ARATH|ARFH_ARATH|Q:525-1466,H:1-312|89.17%ID|E:0|RecName: Full=Auxin response factor 8;|Eukaryota; Viridiplantae; Streptophyta; Embryophyta; Tracheophyta; Spermatophyta; Magnoliophyta; eudicotyledons; Gunneridae; Pentapetalae; rosids; malvids; Brassicales; Brassicaceae; Camelineae; Arabidopsis`ARFH_ARATH|ARFH_ARATH|Q:2350-3642,H:380-800|46.71%ID|E:1e-99|RecName: Full=Auxin response factor 8;…	FTRINITY_DN59213_c2_g2::FTRINITY_DN59213_c2_g2_i26::g.12233::m.12233	ARFH_ARATH|ARFH_ARATH|Q:2-432,H:380-800|46.71%ID|E:5e-107|RecName: Full=Auxin response factor 8;	PF02309.15|AUX_IAA|AUX/IAA family|333-418|E:1.1e-07	KEGG:ath:AT5G37020	GO:0005634|cellular_component|nucleus`GO:0043565|molecular_function|sequence-specific DNA binding`GO:0003700|molecular_function|transcription factor activity, sequence-specific DNA binding`GO:0009734|biological_process|auxin-activated signaling pathway`GO:0009908|biological_process|flower development`GO:0009733|biological_process|response to auxin`GO:0006351|biological_process|transcription, DNA-…	.
Ll-miR277	MIR167	MIR167_Ll-miR277	FTRINITY_DN59213_c2_g2_i28	FTRINITY_DN59213_c2_g2	Auxin response factor 8	ARF8	ARF8_FTRINITY_DN59213_c2_g2	3495	3515	3506	-38.9	-31.3	0.8046	4	UAGAUCAGGCUGGCAGCUUAU&UGAAGCUGCCAGCAUGAUCUA	0	0.0013	261826	FTRINITY_DN59213_c2_g2_i28	2347	3630	+	MTGGVTDGRDNTTNGLMWLRGAPGDQGVNSLNFQGAGLFPWMQQRLDPTMLGNDQNQQYQAMLAAAGLQNLGSGDLLRQQMMNFQQPFYLQQSGNSNPPLQLQQQQAIQQSVSPNILQPQAQLLTENLSQQLLRKPPINREDQAQQQQHTYQDSLLIQTDQLHQRQHSNLPSPSYSKSDFFDSSMKLSAASVSPGQNMLGSLCPEGSGNLLNLSKSAQSMLTEQQLHQQSWAPEYTPLPVIPFGNSVSHVQYSGKDATMVSPHCNSDSQNSTLFGVNIDSSGLLLPTTVPRYTTSSADTDSSTMPLGESGFQGSLYGCMQDSSELLQSPGQLDPQNQTQTFVKVYKSGSVGRSLDISRFSSYHELREELGQMFAIEGKLEDPLRSGWQLIFVDRENDVL…	complete	ARFH_ARATH|ARFH_ARATH|Q:525-1466,H:1-312|89.17%ID|E:0|RecName: Full=Auxin response factor 8;|Eukaryota; Viridiplantae; Streptophyta; Embryophyta; Tracheophyta; Spermatophyta; Magnoliophyta; eudicotyledons; Gunneridae; Pentapetalae; rosids; malvids; Brassicales; Brassicaceae; Camelineae; Arabidopsis`ARFH_ARATH|ARFH_ARATH|Q:2350-3627,H:380-793|54%ID|E:3e-107|RecName: Full=Auxin response factor 8;|E…	FTRINITY_DN59213_c2_g2::FTRINITY_DN59213_c2_g2_i28::g.12238::m.12238	ARFH_ARATH|ARFH_ARATH|Q:2-427,H:380-793|54.46%ID|E:3e-123|RecName: Full=Auxin response factor 8;	PF02309.15|AUX_IAA|AUX/IAA family|336-422|E:8.7e-08	KEGG:ath:AT5G37020	GO:0005634|cellular_component|nucleus`GO:0043565|molecular_function|sequence-specific DNA binding`GO:0003700|molecular_function|transcription factor activity, sequence-specific DNA binding`GO:0009734|biological_process|auxin-activated signaling pathway`GO:0009908|biological_process|flower development`GO:0009733|biological_process|response to auxin`GO:0006351|biological_process|transcription, DNA-…	.
Ll-miR277	MIR167	MIR167_Ll-miR277	FTRINITY_DN59213_c2_g2_i29	FTRINITY_DN59213_c2_g2	Auxin response factor 8	ARF8	ARF8_FTRINITY_DN59213_c2_g2	3513	3533	3524	-38.9	-31.3	0.8046	4	UAGAUCAGGCUGGCAGCUUAU&UGAAGCUGCCAGCAUGAUCUA	0	0.0009	261827	FTRINITY_DN59213_c2_g2_i29	2365	3648	+	MTGGVTDGRDNTTNGLMWLRGAPGDQGVNSLNFQGAGLFPWMQQRLDPTMLGNDQNQQYQAMLAAAGLQNLGSGDLLRQQMMNFQQPFYLQQSGNSNPPLQLQQQQAIQQSVSPNILQPQAQLLTENLSQQLLRKPPINREDQAQQQQHTYQDSLLIQTDQLHQRQHSNLPSPSYSKSDFFDSSMKLSAASVSPGQNMLGSLCPEGSGNLLNLSKSAQSMLTEQQLHQQSWAPEYTPLPVIPFGNSVSHVQYSGKDATMVSPHCNSDSQNSTLFGVNIDSSGLLLPTTVPRYTTSSADTDSSTMPLGESGFQGSLYGCMQDSSELLQSPGQLDPQNQTQTFVKVYKSGSVGRSLDISRFSSYHELREELGQMFAIEGKLEDPLRSGWQLIFVDRENDVL…	complete	ARFH_ARATH|ARFH_ARATH|Q:543-1484,H:1-312|89.17%ID|E:0|RecName: Full=Auxin response factor 8;|Eukaryota; Viridiplantae; Streptophyta; Embryophyta; Tracheophyta; Spermatophyta; Magnoliophyta; eudicotyledons; Gunneridae; Pentapetalae; rosids; malvids; Brassicales; Brassicaceae; Camelineae; Arabidopsis`ARFH_ARATH|ARFH_ARATH|Q:2368-3645,H:380-793|54%ID|E:4e-107|RecName: Full=Auxin response factor 8;|E…	FTRINITY_DN59213_c2_g2::FTRINITY_DN59213_c2_g2_i29::g.12242::m.12242	ARFH_ARATH|ARFH_ARATH|Q:2-427,H:380-793|54.46%ID|E:3e-123|RecName: Full=Auxin response factor 8;	PF02309.15|AUX_IAA|AUX/IAA family|336-422|E:8.7e-08	KEGG:ath:AT5G37020	GO:0005634|cellular_component|nucleus`GO:0043565|molecular_function|sequence-specific DNA binding`GO:0003700|molecular_function|transcription factor activity, sequence-specific DNA binding`GO:0009734|biological_process|auxin-activated signaling pathway`GO:0009908|biological_process|flower development`GO:0009733|biological_process|response to auxin`GO:0006351|biological_process|transcription, DNA-…	.
Ll-miR278	MIR167	MIR167_Ll-miR278	FTRINITY_DN59213_c2_g2_i3	FTRINITY_DN59213_c2_g2	Auxin response factor 8	ARF8	ARF8_FTRINITY_DN59213_c2_g2	3506	3527	3518	-39.8	-32.2	0.809	4	UUAGAUCAGGCUGGCAGCUUAU&UGAAGCUGCCAGCAUGAUCUAA	0	0.0002	261828	FTRINITY_DN59213_c2_g2_i3	2365	3756	+	MTGGVTDGRDNTTNGLMWLRGGPGDQGVNSLNVKGVGLLPWMQQRLDPTLIGNNQNQQYQAVLAAADLRNAGSENLLRQQMMNFQQPFCPQQLGNSNPPLHLLQQQGIQQSVSHNILPPEAQSLTENLSQQLLQKPLINREDQAQKQQHTYHNLHLIQSFQTDQLHHSIMPSPSYSKQDFLDSNMKFSVSVSSGQNMLGSLCPEGSGNLLNLSRSAQTMLTEQQLHQQSWAPKYKSLQVNAFGNSVSHGQYSGKDTTMVSPHCNSDNQNPTLFGVNVDSSGLLPTTVPRYTISSADTDSLTMPLGKSGFLGSLYACVQDSSELLQSSGQVDPQNQTQKFVKVYKSGSVGRSLDISRFSSYHELREELSQMFAVEGKLEDPLRSGWQLIFVDRENDVLLL…	complete	ARFH_ARATH|ARFH_ARATH|Q:543-1484,H:1-312|89.17%ID|E:0|RecName: Full=Auxin response factor 8;|Eukaryota; Viridiplantae; Streptophyta; Embryophyta; Tracheophyta; Spermatophyta; Magnoliophyta; eudicotyledons; Gunneridae; Pentapetalae; rosids; malvids; Brassicales; Brassicaceae; Camelineae; Arabidopsis`ARFH_ARATH|ARFH_ARATH|Q:2368-3660,H:380-800|46.71%ID|E:2e-99|RecName: Full=Auxin response factor 8;…	FTRINITY_DN59213_c2_g2::FTRINITY_DN59213_c2_g2_i3::g.12181::m.12181	ARFH_ARATH|ARFH_ARATH|Q:2-432,H:380-800|46.71%ID|E:5e-107|RecName: Full=Auxin response factor 8;	PF02309.15|AUX_IAA|AUX/IAA family|333-418|E:1.1e-07	KEGG:ath:AT5G37020	GO:0005634|cellular_component|nucleus`GO:0043565|molecular_function|sequence-specific DNA binding`GO:0003700|molecular_function|transcription factor activity, sequence-specific DNA binding`GO:0009734|biological_process|auxin-activated signaling pathway`GO:0009908|biological_process|flower development`GO:0009733|biological_process|response to auxin`GO:0006351|biological_process|transcription, DNA-…	.
Ll-miR278	MIR167	MIR167_Ll-miR278	FTRINITY_DN59213_c2_g2_i4	FTRINITY_DN59213_c2_g2	Auxin response factor 8	ARF8	ARF8_FTRINITY_DN59213_c2_g2	3494	3515	3506	-39.8	-32.2	0.809	4	UUAGAUCAGGCUGGCAGCUUAU&UGAAGCUGCCAGCAUGAUCUAA	0	0.0026	261829	FTRINITY_DN59213_c2_g2_i4	2347	3630	+	MTGGVTDGRDNTTNGLMWLRGAPGDQGVNSLNFQGAGLFPWMQQRLDPTMLGNDQNQQYQAMLAAAGLQNLGSGDLLRQQMMNFQQPFYLQQSGNSNPPLQLQQQQAIQQSVSPNILQPQAQLLTENLSQQLLRKPPINREDQAQQQQHTYQDSLLIQTDQLHQRQHSNLPSPSYSKSDFFDSSMKLSAASVSPGQNMLGSLCPEGSGNLLNLSKSAQSMLTEQQLHQQSWAPEYTPLPVIPFGNSVSHVQYSGKDATMVSPHCNSDSQNSTLFGVNIDSSGLLLPTTVPRYTTSSADTDSSTMPLGESGFQGSLYGCMQDSSELLQSPGQLDPQNQTQTFVKVYKSGSVGRSLDISRFSSYHELREELGQMFAIEGKLEDPLRSGWQLIFVDRENDVL…	complete	ARFH_ARATH|ARFH_ARATH|Q:525-1466,H:1-312|89.17%ID|E:0|RecName: Full=Auxin response factor 8;|Eukaryota; Viridiplantae; Streptophyta; Embryophyta; Tracheophyta; Spermatophyta; Magnoliophyta; eudicotyledons; Gunneridae; Pentapetalae; rosids; malvids; Brassicales; Brassicaceae; Camelineae; Arabidopsis`ARFH_ARATH|ARFH_ARATH|Q:2350-3627,H:380-793|54%ID|E:4e-107|RecName: Full=Auxin response factor 8;|E…	FTRINITY_DN59213_c2_g2::FTRINITY_DN59213_c2_g2_i4::g.12184::m.12184	ARFH_ARATH|ARFH_ARATH|Q:2-427,H:380-793|54.46%ID|E:3e-123|RecName: Full=Auxin response factor 8;	PF02309.15|AUX_IAA|AUX/IAA family|336-422|E:8.7e-08	KEGG:ath:AT5G37020	GO:0005634|cellular_component|nucleus`GO:0043565|molecular_function|sequence-specific DNA binding`GO:0003700|molecular_function|transcription factor activity, sequence-specific DNA binding`GO:0009734|biological_process|auxin-activated signaling pathway`GO:0009908|biological_process|flower development`GO:0009733|biological_process|response to auxin`GO:0006351|biological_process|transcription, DNA-…	.
Ll-miR278	MIR167	MIR167_Ll-miR278	FTRINITY_DN59213_c2_g2_i6	FTRINITY_DN59213_c2_g2	Auxin response factor 8	ARF8	ARF8_FTRINITY_DN59213_c2_g2	3418	3439	3430	-39.8	-32.2	0.809	4	UUAGAUCAGGCUGGCAGCUUAU&UGAAGCUGCCAGCAUGAUCUAA	0	0.0017	261831	FTRINITY_DN59213_c2_g2_i6	2076	3668	+	MGTVTGISDLDPVRWPNSHWRSVKVGWDESTAGERQPHVSLWEIEPLTTFPMYPSLYPLRLKRAWHPGTSSFLDGRDNTTNGLMWLRGGPGDQGVNSLNVKGVGLLPWMQQRLDPTLIGNNQNQQYQAVLAAADLRNAGSENLLRQQMMNFQQPFCPQQLGNSNPPLHLLQQQGIQQSVSHNILPPEAQSLTENLSQQLLQKPLINREDQAQKQQHTYHNLHLIQSFQTDQLHHSIMPSPSYSKQDFLDSNMKFSVSVSSGQNMLGSLCPEGSGNLLNLSRSAQTMLTEQQLHQQSWAPKYKSLQVNAFGNSVSHGQYSGKDTTMVSPHCNSDNQNPTLFGVNVDSSGLLPTTVPRYTISSADTDSLTMPLGKSGFLGSLYACVQDSSELLQSSGQVDP…	complete	ARFH_ARATH|ARFH_ARATH|Q:525-1337,H:1-269|90.04%ID|E:1e-160|RecName: Full=Auxin response factor 8;|Eukaryota; Viridiplantae; Streptophyta; Embryophyta; Tracheophyta; Spermatophyta; Magnoliophyta; eudicotyledons; Gunneridae; Pentapetalae; rosids; malvids; Brassicales; Brassicaceae; Camelineae; Arabidopsis`ARFH_ARATH|ARFH_ARATH|Q:2070-3572,H:310-800|55.27%ID|E:3e-152|RecName: Full=Auxin response fac…	FTRINITY_DN59213_c2_g2::FTRINITY_DN59213_c2_g2_i6::g.12189::m.12189	ARFH_ARATH|ARFH_ARATH|Q:1-499,H:312-800|55.1%ID|E:3e-159|RecName: Full=Auxin response factor 8;	PF06507.12|Auxin_resp|Auxin response factor|1-24|E:2.1e-05`PF02309.15|AUX_IAA|AUX/IAA family|400-485|E:1.4e-07	KEGG:ath:AT5G37020	GO:0005634|cellular_component|nucleus`GO:0043565|molecular_function|sequence-specific DNA binding`GO:0003700|molecular_function|transcription factor activity, sequence-specific DNA binding`GO:0009734|biological_process|auxin-activated signaling pathway`GO:0009908|biological_process|flower development`GO:0009733|biological_process|response to auxin`GO:0006351|biological_process|transcription, DNA-…	GO:0003677|molecular_function|DNA binding`GO:0006355|biological_process|regulation of transcription, DNA-templated`GO:0009725|biological_process|response to hormone`GO:0005634|cellular_component|nucleus

## Sheet: Table S3
Table S3. In silico predicted miR160, miR167 and miR393 precursors based on the containment of mature miRNA sequence within the hairpin structure.
miRNA family	miRNA id	pre-miRNA candidate id	pre-miRNA candidate expression								mature miRNA expression								correlation
			LF1	LF2	LF3	LF4	UF1	UF2	UF3	UF4	LF1_miRNA	LF2_miRNA	LF3_miRNA	LF4_miRNA	UF1_miRNA	UF2_miRNA	UF3_miRNA	UF4_miRNA	Spearman	p-value
MIR167	Ll-miR284	FTRINITY_DN49731_c0_g1_i1	0.19	0.2	0.37	0.41	0	0	0	0.2	8.5	7.05	13	13.1	6.35	6.55	6.75	15.4	0.834749	0.00992969
MIR167	Ll-miR285	FTRINITY_DN49731_c0_g1_i1	0.19	0.2	0.37	0.41	0	0	0	0.2	14.6	12.15	22.3	19.05	10.3	11.35	10.6	22.6	0.810197	0.0147531
MIR160	Ll-miR329	FTRINITY_DN48547_c0_g1_i2	0.5	0.53	2.43	2.18	0.6	0.84	2.45	1.95	2.6	0.45	3.05	4.8	2	4.75	19.55	17.85	0.761905	0.036756
MIR160	Ll-miR329	FTRINITY_DN48547_c0_g1_i3	0.54	0.73	1.84	1.43	0.29	0.6	1.82	1.51	2.6	0.45	3.05	4.8	2	4.75	19.55	17.85	0.595238	0.132292
MIR393	Ll-miR55	FTRINITY_DN53637_c4_g1_i6	7.86	2.25	1.65	0	3.02	1.82	0	0	0.05	0	0	0	0	0	0	0	0.591608	0.122387
MIR167	Ll-miR277	FTRINITY_DN44637_c0_g1_i1	0	0	0	0	0	0	0	0.08	2.8	1.55	3.2	2.5	1.45	2.2	3.15	3.75	0.57735	0.133975
MIR393	Ll-miR55	FTRINITY_DN53637_c4_g1_i14	3.27	1.61	0.1	0.09	2.61	2.54	0.13	0.44	0.05	0	0	0	0	0	0	0	0.57735	0.133975
MIR393	Ll-miR223	FTRINITY_DN53637_c4_g1_i5	0	0	0	0.01	0	0	0.09	0.12	0.2	0.1	0.15	0.3	0.2	0.4	0.55	0.25	0.576262	0.134883
MIR393	Ll-miR55	FTRINITY_DN53637_c4_g2_i2	0.19	0	0	0.41	0	0	0	0	0.05	0	0	0	0	0	0	0	0.539949	0.167159
MIR393	Ll-miR55	FTRINITY_DN53637_c4_g1_i10	0.41	0.14	0.13	0.17	0.72	0.13	0	0	0.05	0	0	0	0	0	0	0	0.417392	0.303535
MIR393	Ll-miR223	FTRINITY_DN53637_c4_g1_i15	0	0	0	0	0	0.08	0	0	0.2	0.1	0.15	0.3	0.2	0.4	0.55	0.25	0.41487	0.306768
MIR393	Ll-miR223	FTRINITY_DN53637_c4_g1_i2	0	0	0	0	0	0.36	0	0	0.2	0.1	0.15	0.3	0.2	0.4	0.55	0.25	0.41487	0.306768
MIR393	Ll-miR55	FTRINITY_DN53637_c4_g2_i1	2.74	0.64	0.58	0.95	2.89	1.89	0.58	1.02	0.05	0	0	0	0	0	0	0	0.41487	0.306768
MIR160	Ll-miR332	FTRINITY_DN55444_c3_g6_i1	0	0	0.06	0.07	0	0	0.06	0.08	0.4	0.1	0.25	0.4	0.5	1.2	1.5	1.75	0.378985	0.354514
MIR160	Ll-miR333	FTRINITY_DN58934_c0_g4_i1	0.1	0.05	0.18	0	0.11	0.06	0.11	0.17	2.15	0.35	0.75	2.1	2.7	3.95	8.5	11	0.359288	0.382065
MIR393	Ll-miR223	FTRINITY_DN53637_c4_g3_i1	0.43	0.29	0.53	0.51	0	1.54	0.43	0.48	0.2	0.1	0.15	0.3	0.2	0.4	0.55	0.25	0.355422	0.387581
MIR160	Ll-miR332	FTRINITY_DN55444_c3_g2_i9	0.35	0.43	0.51	0.6	0.09	0.35	0.71	0.66	0.4	0.1	0.25	0.4	0.5	1.2	1.5	1.75	0.331325	0.422732
MIR167	Ll-miR277	FTRINITY_DN44637_c0_g1_i2	0.18	0	0	0	0.1	0	0.09	0.19	2.8	1.55	3.2	2.5	1.45	2.2	3.15	3.75	0.329775	0.425039
MIR160	Ll-miR332	FTRINITY_DN58934_c0_g4_i1	0.1	0.05	0.18	0	0.11	0.06	0.11	0.17	0.4	0.1	0.25	0.4	0.5	1.2	1.5	1.75	0.325301	0.431724
MIR160	Ll-miR333	FTRINITY_DN55444_c3_g6_i1	0	0	0.06	0.07	0	0	0.06	0.08	2.15	0.35	0.75	2.1	2.7	3.95	8.5	11	0.319256	0.440826
MIR160	Ll-miR333	FTRINITY_DN55444_c3_g2_i9	0.35	0.43	0.51	0.6	0.09	0.35	0.71	0.66	2.15	0.35	0.75	2.1	2.7	3.95	8.5	11	0.28743	0.490015
MIR393	Ll-miR55	FTRINITY_DN53637_c4_g1_i13	0.13	0	0.19	0	0.22	0	0	0	0.05	0	0	0	0	0	0	0	0.283473	0.496275
MIR393	Ll-miR55	FTRINITY_DN53637_c4_g1_i1	0.26	0.49	0.05	0	0.22	0.36	0	0.18	0.05	0	0	0	0	0	0	0	0.248922	0.552193
MIR393	Ll-miR55	FTRINITY_DN53637_c4_g1_i12	0.32	0.1	0.05	0.3	1.44	0.59	0.05	0	0.05	0	0	0	0	0	0	0	0.248922	0.552193
MIR393	Ll-miR55	FTRINITY_DN53637_c4_g1_i8	0.83	0.43	0	0.31	1.23	2.33	0	0.5	0.05	0	0	0	0	0	0	0	0.248922	0.552193
MIR393	Ll-miR55	FTRINITY_DN53637_c4_g2_i4	0.83	0.71	0.34	0.86	2.06	0.19	0	0.5	0.05	0	0	0	0	0	0	0	0.247436	0.554646
MIR393	Ll-miR223	FTRINITY_DN53637_c4_g1_i9	0	0.01	0	0	0	0	0.12	0.04	0.2	0.1	0.15	0.3	0.2	0.4	0.55	0.25	0.24697	0.555417
MIR160	Ll-miR332	FTRINITY_DN55444_c3_g6_i2	0.95	0.83	1.21	2.39	0.65	0.82	1.76	1.83	0.4	0.1	0.25	0.4	0.5	1.2	1.5	1.75	0.19162	0.64941
MIR160	Ll-miR333	FTRINITY_DN55444_c3_g6_i2	0.95	0.83	1.21	2.39	0.65	0.82	1.76	1.83	2.15	0.35	0.75	2.1	2.7	3.95	8.5	11	0.142857	0.752034
MIR393	Ll-miR223	FTRINITY_DN53637_c4_g2_i2	0.19	0	0	0.41	0	0	0	0	0.2	0.1	0.15	0.3	0.2	0.4	0.55	0.25	0.101924	0.810212
MIR393	Ll-miR55	FTRINITY_DN53637_c4_g1_i4	1.82	3	0	0.23	4.32	1.96	0.85	0.27	0.05	0	0	0	0	0	0	0	0.0824786	0.846053
MIR160	Ll-miR333	FTRINITY_DN50138_c0_g1_i1	1.21	0.4	0.91	1.11	0.74	0.59	0.73	0.92	2.15	0.35	0.75	2.1	2.7	3.95	8.5	11	0.0714286	0.881994
MIR160	Ll-miR332	FTRINITY_DN50138_c0_g1_i1	1.21	0.4	0.91	1.11	0.74	0.59	0.73	0.92	0.4	0.1	0.25	0.4	0.5	1.2	1.5	1.75	0.0598813	0.887991
MIR393	Ll-miR223	FTRINITY_DN53637_c4_g1_i8	0.83	0.43	0	0.31	1.23	2.33	0	0.5	0.2	0.1	0.15	0.3	0.2	0.4	0.55	0.25	0.0361446	0.932288
MIR393	Ll-miR223	FTRINITY_DN53637_c4_g1_i12	0.32	0.1	0.05	0.3	1.44	0.59	0.05	0	0.2	0.1	0.15	0.3	0.2	0.4	0.55	0.25	0	1
MIR393	Ll-miR223	FTRINITY_DN53637_c4_g2_i1	2.74	0.64	0.58	0.95	2.89	1.89	0.58	1.02	0.2	0.1	0.15	0.3	0.2	0.4	0.55	0.25	-0.0120482	0.977412
MIR393	Ll-miR225	FTRINITY_DN57928_c4_g2_i1	1.84	2.56	1.47	1.1	2.54	1.2	0.79	1.92	0.3	0.2	0.1	0.05	0.25	0.35	0.35	0.5	-0.0239525	0.955106
MIR393	Ll-miR55	FTRINITY_DN53637_c4_g1_i15	0	0	0	0	0	0.08	0	0	0.05	0	0	0	0	0	0	0	-0.142857	0.735765
MIR393	Ll-miR55	FTRINITY_DN53637_c4_g1_i2	0	0	0	0	0	0.36	0	0	0.05	0	0	0	0	0	0	0	-0.142857	0.735765
MIR393	Ll-miR223	FTRINITY_DN53637_c4_g1_i4	1.82	3	0	0.23	4.32	1.96	0.85	0.27	0.2	0.1	0.15	0.3	0.2	0.4	0.55	0.25	-0.155691	0.712762
MIR393	Ll-miR55	FTRINITY_DN53637_c4_g3_i1	0.43	0.29	0.53	0.51	0	1.54	0.43	0.48	0.05	0	0	0	0	0	0	0	-0.165948	0.694513
MIR393	Ll-miR223	FTRINITY_DN53637_c4_g1_i14	3.27	1.61	0.1	0.09	2.61	2.54	0.13	0.44	0.2	0.1	0.15	0.3	0.2	0.4	0.55	0.25	-0.203596	0.628675
MIR393	Ll-miR55	FTRINITY_DN53637_c4_g1_i11	0	0.08	0.03	0	0	0	0	0	0.05	0	0	0	0	0	0	0	-0.21598	0.607455
MIR393	Ll-miR223	FTRINITY_DN53637_c4_g1_i3	0	0.36	0.38	0.19	0.06	0.1	0.26	0	0.2	0.1	0.15	0.3	0.2	0.4	0.55	0.25	-0.23494	0.575429
MIR393	Ll-miR55	FTRINITY_DN53637_c4_g1_i5	0	0	0	0.01	0	0	0.09	0.12	0.05	0	0	0	0	0	0	0	-0.283473	0.496275
MIR393	Ll-miR55	FTRINITY_DN53637_c4_g1_i9	0	0.01	0	0	0	0	0.12	0.04	0.05	0	0	0	0	0	0	0	-0.283473	0.496275
MIR393	Ll-miR223	FTRINITY_DN53637_c4_g1_i7	0	0.18	0.41	0	0.08	0.35	0.05	0	0.2	0.1	0.15	0.3	0.2	0.4	0.55	0.25	-0.3068	0.459827
MIR393	Ll-miR223	FTRINITY_DN53637_c4_g3_i3	0.12	0.87	0.66	0.41	0.15	0.34	0.35	0.56	0.2	0.1	0.15	0.3	0.2	0.4	0.55	0.25	-0.395217	0.332517
MIR393	Ll-miR55	FTRINITY_DN53637_c4_g1_i7	0	0.18	0.41	0	0.08	0.35	0.05	0	0.05	0	0	0	0	0	0	0	-0.422577	0.29694
MIR393	Ll-miR223	FTRINITY_DN53637_c4_g1_i10	0.41	0.14	0.13	0.17	0.72	0.13	0	0	0.2	0.1	0.15	0.3	0.2	0.4	0.55	0.25	-0.42425	0.294827
MIR393	Ll-miR223	FTRINITY_DN53637_c4_g2_i4	0.83	0.71	0.34	0.86	2.06	0.19	0	0.5	0.2	0.1	0.15	0.3	0.2	0.4	0.55	0.25	-0.431145	0.286196
MIR393	Ll-miR223	FTRINITY_DN53637_c4_g1_i1	0.26	0.49	0.05	0	0.22	0.36	0	0.18	0.2	0.1	0.15	0.3	0.2	0.4	0.55	0.25	-0.46988	0.240065
MIR393	Ll-miR223	FTRINITY_DN53637_c4_g1_i13	0.13	0	0.19	0	0.22	0	0	0	0.2	0.1	0.15	0.3	0.2	0.4	0.55	0.25	-0.493939	0.213475
MIR393	Ll-miR55	FTRINITY_DN53637_c4_g1_i3	0	0.36	0.38	0.19	0.06	0.1	0.26	0	0.05	0	0	0	0	0	0	0	-0.497844	0.209312
MIR393	Ll-miR55	FTRINITY_DN53637_c4_g3_i2	0	0.74	0.76	0.27	0.32	0.21	0	0.43	0.05	0	0	0	0	0	0	0	-0.497844	0.209312
MIR393	Ll-miR223	FTRINITY_DN53637_c4_g1_i6	7.86	2.25	1.65	0	3.02	1.82	0	0	0.2	0.1	0.15	0.3	0.2	0.4	0.55	0.25	-0.552241	0.155809
MIR393	Ll-miR55	FTRINITY_DN53637_c4_g3_i3	0.12	0.87	0.66	0.41	0.15	0.34	0.35	0.56	0.05	0	0	0	0	0	0	0	-0.57735	0.133975
MIR393	Ll-miR223	FTRINITY_DN53637_c4_g3_i2	0	0.74	0.76	0.27	0.32	0.21	0	0.43	0.2	0.1	0.15	0.3	0.2	0.4	0.55	0.25	-0.704819	0.0509045
MIR160	Ll-miR333	FTRINITY_DN547_c0_g1_i1	0.16	0.22	0.18	0.16	0.29	0.12	0.11	0	2.15	0.35	0.75	2.1	2.7	3.95	8.5	11	-0.754505	0.0305128
MIR160	Ll-miR332	FTRINITY_DN547_c0_g1_i1	0.16	0.22	0.18	0.16	0.29	0.12	0.11	0	0.4	0.1	0.25	0.4	0.5	1.2	1.5	1.75	-0.759036	0.0289614
MIR393	Ll-miR223	FTRINITY_DN53637_c4_g1_i11	0	0.08	0.03	0	0	0	0	0	0.2	0.1	0.15	0.3	0.2	0.4	0.55	0.25	-0.76835	0.0259278
MIR393	Ll-miR223	FTRINITY_DN57928_c4_g2_i1	1.84	2.56	1.47	1.1	2.54	1.2	0.79	1.92	0.2	0.1	0.15	0.3	0.2	0.4	0.55	0.25	-0.790433	0.0195445

## Sheet: Table S4
Table S4. Amino acid sequences and positions of DBD, Aux_resp and PB1 domains as well as K and OPCA motifs within miRNA-targeted LlARF proteins.
ID_Target	ID_Gene	Annotation	short_anno	Gene_anno	Tstart	Tstop	Tslice	MFEperfect	MFEsite	MFEratio	AllenScore	Aligned_sequence	Category	P-value	Id	Transcript_id	CDS_start	CDS_end	CDS_strand	Peptide	prot_id	Pfam	chain_start	chain_end	B3_start	B3_end	Aux_resp_start	Aux_resp_end	PB1_start	PB1_end	K	OPCA_start
FTRINITY_DN53543_c0_g1_i1	FTRINITY_DN53543_c0_g1	Auxin response factor 18	ARF18	ARF18_FTRINITY_DN53543_c0_g1	1517	1537	1528	-45.2	-37.8	0.8363	3	AAGCAUACAGGGAGCCAGGCA&UGCCUGGCUCCCUGAAUGCCA	0	0.0074	167484	FTRINITY_DN53543_c0_g1_i1	177	2201	+	MPMKEADKSLDSQLWHACAGGMVQMPLVNSKVFYFPQGHSEHAHTNLDFGASMRIPPLILCSVAAVKFLADPETDEVFARIRLVPLRISDIDYDDDDGGCAMASENSEKPASFAKTLTQSDANNGGGFSVPRYCAETIFPKLDYSAEPPVQTVIAKDVHGEVWKFRHIYRGTPRRHLLTTGWSSFVNQKKLVAGDSVVFLRAEDGDLCIGIRRAKRGINGGSETLSGWSTGTGNCGSGPYGTFSVFLRDEGKILRNGCGNSSPGDRGNLSGSAKVSAESVKEAMVLAATKQPFEIVYYPRGSTPEFCIKASTVKAAMRIQWCSGMRFKMAFETEDSSRISWFMGTIASVQVVDPIRWPNSPWRLLRVTWDEPDLLHNVKHVSPWLVELVSNNIPVIHLK…	FTRINITY_DN53543_c0_g1::FTRINITY_DN53543_c0_g1_i1::g.145348::m.145348	PF02362.20|B3|B3 DNA binding domain|113-214|E:2e-22`PF06507.12|Auxin_resp|Auxin response factor|285-365|E:2e-32	1	675	113	214	285	365
FTRINITY_DN53543_c0_g1_i11	FTRINITY_DN53543_c0_g1	Auxin response factor 16	ARF18	ARF16_FTRINITY_DN53543_c0_g1	2314	2334	2325	-47.6	-38	0.7983	4	AAGCAUACAGGGAGCCAGGCA&UGCCUGGCUCCCUGGAUGCCA	0	0.0065	167486	FTRINITY_DN53543_c0_g1_i11	207	1310	+	MPMKESQKSLDSQLWHACAGGMVQMPPLNSKVFYFPQGHAEHAHTKLDFVDSMRIPPFILCTVAAVKFFADPETDEVFARVRLVPLRNSEVNYDADGGCDNVSENSEKSASFAKTLTQSDANNGGGFSVPRYCAETMFPKLDYSAEPPVQTVIAKDVHGEVWKFRHIYRGTPRRHLLTTGWSSFVNQKKLVAGDSVVFLRTENGDLCIGIRRAKRGIGGGLESPSGWSSGAGNCGIGPYGAFSVFLREDTNILRNGVGNSSPGGVNLSGSAKVSPESVREAVALAATNKPFEFVYYPRASTPEFCIKAPAVKVAMRIQWCSGMRFKMAFETEDSSRISWFMGTISSVQVSDPIHWPDSPWRLLQVYI*	FTRINITY_DN53543_c0_g1::FTRINITY_DN53543_c0_g1_i11::g.145368::m.145368	PF02362.20|B3|B3 DNA binding domain|112-213|E:1.1e-22`PF06507.12|Auxin_resp|Auxin response factor|281-364|E:1.8e-31	1	368	112	213	281	364
FTRINITY_DN53543_c0_g1_i12	FTRINITY_DN53543_c0_g1	Auxin response factor 16	ARF18	ARF16_FTRINITY_DN53543_c0_g1	1964	1984	1975	-46.2	-37.5	0.8117	4	AGGCAUACAGGAAGCCAGGCA&CGCCUGGCUCCCUGUAUGCCA	0	0.0095	167487	FTRINITY_DN53543_c0_g1_i12	272	1441	+	MPMKESQKSLDSQLWHACAGGMVQMPPLNSKVFYFPQGHAEHAHTKLDFVDSMRIPPFILCTVAAVKFFADPETDEVFARVRLVPLRNSEVNYDADGGCDNVSENSEKSASFAKTLTQSDANNGGGFSVPRYCAETMFPKLDYSAEPPVQTVIAKDVHGEVWKFRHIYRGTPRRHLLTTGWSSFVNQKKLVAGDSVVFLRTENGDLCIGIRRAKRGIGGGLESPSGWSSGAGNCGIGPYGAFSVFLREDTNILRNGVGNSSPGGVNLSGSAKVSPESVREAVALAATNKPFEFVYYPRASTPEFCIKAPAVKVAMRIQWCSGMRFKMAFETEDSSRISWFMGTIASVQVVDPIRWPNSPWRLLQVLLSDPLFNNLVLKLLVHMSHKGST*	FTRINITY_DN53543_c0_g1::FTRINITY_DN53543_c0_g1_i12::g.145370::m.145370	PF02362.20|B3|B3 DNA binding domain|112-213|E:1.2e-22`PF06507.12|Auxin_resp|Auxin response factor|281-364|E:6.6e-32	1	390	112	213	281	364
FTRINITY_DN53543_c0_g1_i14	FTRINITY_DN53543_c0_g1	Auxin response factor 18	ARF18	ARF18_FTRINITY_DN53543_c0_g1	1623	1642	1633	-43.8	-38.5	0.879	2	GGCAUACAGGAAGCCAGGCA&UGCCUGGCUCCCUGUAUGCC	0	0.0104	167489	FTRINITY_DN53543_c0_g1_i14	291	2426	+	MPMKESQKSLDSQLWHACAGGMVQMPPLNSKVFYFPQGHAEHAHTKLDFVDSMRIPPFILCTVAAVKFFADPETDEVFARVRLVPLRNSEVNYDADGGCDNVSENSEKSASFAKTLTQSDANNGGGFSVPRYCAETMFPKLDYSAEPPVQTVIAKDVHGEVWKFRHIYRGTPRRHLLTTGWSSFVNQKKLVAGDSVVFLRTENGDLCIGIRRAKRGIGGGLESPSGWSSGAGNCGIGPYGAFSVFLREDTNILRNGVGNSSPGGVNLSGSAKVSPESVREAVALAATNKPFEFVYYPRASTPEFCIKAPAVKVAMRIQWCSGMRFKMAFETEDSSRISWFMGTIASVQVVDPIRWPNSPWRLLQVTWDEPDLLHNVKHVSPWLVELVSNVPVIHLSPFS…	FTRINITY_DN53543_c0_g1::FTRINITY_DN53543_c0_g1_i14::g.145373::m.145373	PF02362.20|B3|B3 DNA binding domain|112-213|E:3.2e-22`PF06507.12|Auxin_resp|Auxin response factor|281-364|E:1.7e-31	1	712	112	213	281	364
FTRINITY_DN53543_c0_g1_i15	FTRINITY_DN53543_c0_g1	Auxin response factor 16	ARF16	ARF16_FTRINITY_DN53543_c0_g1	2379	2399	2390	-45.2	-37.8	0.8363	3	AAGCAUACAGGGAGCCAGGCA&UGCCUGGCUCCCUGAAUGCCA	0	0.0063	167490	FTRINITY_DN53543_c0_g1_i15	272	1375	+	MPMKESQKSLDSQLWHACAGGMVQMPPLNSKVFYFPQGHAEHAHTKLDFVDSMRIPPFILCTVAAVKFFADPETDEVFARVRLVPLRNSEVNYDADGGCDNVSENSEKSASFAKTLTQSDANNGGGFSVPRYCAETMFPKLDYSAEPPVQTVIAKDVHGEVWKFRHIYRGTPRRHLLTTGWSSFVNQKKLVAGDSVVFLRTENGDLCIGIRRAKRGIGGGLESPSGWSSGAGNCGIGPYGAFSVFLREDTNILRNGVGNSSPGGVNLSGSAKVSPESVREAVALAATNKPFEFVYYPRASTPEFCIKAPAVKVAMRIQWCSGMRFKMAFETEDSSRISWFMGTISSVQVSDPIHWPDSPWRLLQVYI*	FTRINITY_DN53543_c0_g1::FTRINITY_DN53543_c0_g1_i15::g.145374::m.145374	PF02362.20|B3|B3 DNA binding domain|112-213|E:1.1e-22`PF06507.12|Auxin_resp|Auxin response factor|281-364|E:1.8e-31	1	368	112	213	281	364
FTRINITY_DN53543_c0_g1_i16	FTRINITY_DN53543_c0_g1	Auxin response factor 18	ARF18	ARF18_FTRINITY_DN53543_c0_g1	2078	2098	2089	-46.2	-41.5	0.8983	3	AAGCAUACAGGGAGCCAGGCA&CGCCUGGCUCCCUGUAUGCCA	0	0.0063	167491	FTRINITY_DN53543_c0_g1_i16	738	2885	+	MPMKEADKSLDSQLWHACAGGMVQMPLVNSKVFYFPQGHSEHAHTNLDFGASMRIPPLILCSVAAVKFLADPETDEVFARIRLVPLRISDIDYDDDDGGCAMASENSEKPASFAKTLTQSDANNGGGFSVPRYCAETIFPKLDYSAEPPVQTVIAKDVHGEVWKFRHIYRGTPRRHLLTTGWSSFVNQKKLVAGDSVVFLRAEDGDLCIGIRRAKRGINGGSETLSGWSTGTGNCGSGPYGTFSVFLRDEGKILRNGCGNSSPGDRGNLSGSAKVSAESVKEAMVLAATKQPFEIVYYPRGSTPEFCIKASTVKAAMRIQWCSGMRFKMAFETEDSSRISWFMGTIASVQVVDPIRWPNSPWRLLRVTWDEPDLLHNVKHVSPWLVELVSNNIPVIHLK…	FTRINITY_DN53543_c0_g1::FTRINITY_DN53543_c0_g1_i16::g.145377::m.145377	PF02362.20|B3|B3 DNA binding domain|113-214|E:2.2e-22`PF06507.12|Auxin_resp|Auxin response factor|285-365|E:2.2e-32	1	716	113	214	285	365
FTRINITY_DN53543_c0_g1_i17	FTRINITY_DN53543_c0_g1	Auxin response factor 18	ARF18	ARF18_FTRINITY_DN53543_c0_g1	1537	1557	1548	-46.2	-37.5	0.8117	4	AGGCAUACAGGAAGCCAGGCA&CGCCUGGCUCCCUGUAUGCCA	0	0.0093	167492	FTRINITY_DN53543_c0_g1_i17	206	2341	+	MPMKESQKSLDSQLWHACAGGMVQMPPLNSKVFYFPQGHAEHAHTKLDFVDSMRIPPFILCTVAAVKFFADPETDEVFARVRLVPLRNSEVNYDADGGCDNVSENSEKSASFAKTLTQSDANNGGGFSVPRYCAETMFPKLDYSAEPPVQTVIAKDVHGEVWKFRHIYRGTPRRHLLTTGWSSFVNQKKLVAGDSVVFLRTENGDLCIGIRRAKRGIGGGLESPSGWSSGAGNCGIGPYGAFSVFLREDTNILRNGVGNSSPGGVNLSGSAKVSPESVREAVALAATNKPFEFVYYPRASTPEFCIKAPAVKVAMRIQWCSGMRFKMAFETEDSSRISWFMGTIASVQVVDPIRWPNSPWRLLQVTWDEPDLLHNVKHVSPWLVELVSNVPVIHLSPFS…	FTRINITY_DN53543_c0_g1::FTRINITY_DN53543_c0_g1_i17::g.145380::m.145380	PF02362.20|B3|B3 DNA binding domain|112-213|E:3.2e-22`PF06507.12|Auxin_resp|Auxin response factor|281-364|E:1.7e-31	1	712	112	213	281	364
FTRINITY_DN53543_c0_g1_i19	FTRINITY_DN53543_c0_g1	Auxin response factor 16	ARF18	ARF16_FTRINITY_DN53543_c0_g1	1899	1919	1910	-46.2	-37.5	0.8117	4	AGGCAUACAGGAAGCCAGGCA&CGCCUGGCUCCCUGUAUGCCA	0	0.0106	167494	FTRINITY_DN53543_c0_g1_i19	207	1376	+	MPMKESQKSLDSQLWHACAGGMVQMPPLNSKVFYFPQGHAEHAHTKLDFVDSMRIPPFILCTVAAVKFFADPETDEVFARVRLVPLRNSEVNYDADGGCDNVSENSEKSASFAKTLTQSDANNGGGFSVPRYCAETMFPKLDYSAEPPVQTVIAKDVHGEVWKFRHIYRGTPRRHLLTTGWSSFVNQKKLVAGDSVVFLRTENGDLCIGIRRAKRGIGGGLESPSGWSSGAGNCGIGPYGAFSVFLREDTNILRNGVGNSSPGGVNLSGSAKVSPESVREAVALAATNKPFEFVYYPRASTPEFCIKAPAVKVAMRIQWCSGMRFKMAFETEDSSRISWFMGTIASVQVVDPIRWPNSPWRLLQVLLSDPLFNNLVLKLLVHMSHKGST*	FTRINITY_DN53543_c0_g1::FTRINITY_DN53543_c0_g1_i19::g.145382::m.145382	PF02362.20|B3|B3 DNA binding domain|112-213|E:1.2e-22`PF06507.12|Auxin_resp|Auxin response factor|281-364|E:6.6e-32	1	390	112	213	281	364
FTRINITY_DN53543_c0_g1_i20	FTRINITY_DN53543_c0_g1	Auxin response factor 18	ARF18	ARF18_FTRINITY_DN53543_c0_g1	1537	1557	1548	-46.2	-37.5	0.8117	4	AGGCAUACAGGAAGCCAGGCA&CGCCUGGCUCCCUGUAUGCCA	0	0.0104	167495	FTRINITY_DN53543_c0_g1_i20	206	2308	+	MPMKESQKSLDSQLWHACAGGMVQMPPLNSKVFYFPQGHAEHAHTKLDFVDSMRIPPFILCTVAAVKFFADPETDEVFARVRLVPLRNSEVNYDADGGCDNVSENSEKSASFAKTLTQSDANNGGGFSVPRYCAETMFPKLDYSAEPPVQTVIAKDVHGEVWKFRHIYRGTPRRHLLTTGWSSFVNQKKLVAGDSVVFLRTENGDLCIGIRRAKRGIGGGLESPSGWSSGAGNCGIGPYGAFSVFLREDTNILRNGVGNSSPGGVNLSGSAKVSPESVREAVALAATNKPFEFVYYPRASTPEFCIKAPAVKVAMRIQWCSGMRFKMAFETEDSSRISWFMGTIASVQVVDPIRWPNSPWRLLQVTWDEPDLLHNVKHVSPWLVELVSNVPVIHLSPFS…	FTRINITY_DN53543_c0_g1::FTRINITY_DN53543_c0_g1_i20::g.145386::m.145386	PF02362.20|B3|B3 DNA binding domain|112-213|E:3.1e-22`PF06507.12|Auxin_resp|Auxin response factor|281-364|E:1.6e-31	1	701	112	213	281	364
FTRINITY_DN53543_c0_g1_i21	FTRINITY_DN53543_c0_g1	Auxin response factor 18	ARF18	ARF18_FTRINITY_DN53543_c0_g1	2078	2098	2089	-45.2	-37.8	0.8363	3	AAGCAUACAGGGAGCCAGGCA&UGCCUGGCUCCCUGAAUGCCA	0	0.0067	167496	FTRINITY_DN53543_c0_g1_i21	738	2897	+	MPMKEADKSLDSQLWHACAGGMVQMPLVNSKVFYFPQGHSEHAHTNLDFGASMRIPPLILCSVAAVKFLADPETDEVFARIRLVPLRISDIDYDDDDGGCAMASENSEKPASFAKTLTQSDANNGGGFSVPRYCAETIFPKLDYSAEPPVQTVIAKDVHGEVWKFRHIYRGTPRRHLLTTGWSSFVNQKKLVAGDSVVFLRAEDGDLCIGIRRAKRGINGGSETLSGWSTGTGNCGSGPYGTFSVFLRDEGKILRNGCGNSSPGDRGNLSGSAKVSAESVKEAMVLAATKQPFEIVYYPRGSTPEFCIKASTVKAAMRIQWCSGMRFKMAFETEDSSRISWFMGTIASVQVVDPIRWPNSPWRLLRVTWDEPDLLHNVKHVSPWLVELVSNNIPVIHLK…	FTRINITY_DN53543_c0_g1::FTRINITY_DN53543_c0_g1_i21::g.145387::m.145387	PF02362.20|B3|B3 DNA binding domain|113-214|E:2.2e-22`PF06507.12|Auxin_resp|Auxin response factor|285-365|E:2.2e-32	1	720	113	214	285	365
FTRINITY_DN53543_c0_g1_i23	FTRINITY_DN53543_c0_g1	Auxin response factor 18	ARF18	ARF18_FTRINITY_DN53543_c0_g1	2078	2098	2089	-45.2	-37.8	0.8363	3	AAGCAUACAGGGAGCCAGGCA&UGCCUGGCUCCCUGAAUGCCA	0	0.0071	167497	FTRINITY_DN53543_c0_g1_i23	738	2822	+	MPMKEADKSLDSQLWHACAGGMVQMPLVNSKVFYFPQGHSEHAHTNLDFGASMRIPPLILCSVAAVKFLADPETDEVFARIRLVPLRISDIDYDDDDGGCAMASENSEKPASFAKTLTQSDANNGGGFSVPRYCAETIFPKLDYSAEPPVQTVIAKDVHGEVWKFRHIYRGTPRRHLLTTGWSSFVNQKKLVAGDSVVFLRAEDGDLCIGIRRAKRGINGGSETLSGWSTGTGNCGSGPYGTFSVFLRDEGKILRNGCGNSSPGDRGNLSGSAKVSAESVKEAMVLAATKQPFEIVYYPRGSTPEFCIKASTVKAAMRIQWCSGMRFKMAFETEDSSRISWFMGTIASVQVVDPIRWPNSPWRLLRVTWDEPDLLHNVKHVSPWLVELVSNNIPVIHLK…	FTRINITY_DN53543_c0_g1::FTRINITY_DN53543_c0_g1_i23::g.145389::m.145389	PF02362.20|B3|B3 DNA binding domain|113-214|E:2.1e-22`PF06507.12|Auxin_resp|Auxin response factor|285-365|E:2.1e-32	1	695	113	214	285	365
FTRINITY_DN53543_c0_g1_i24	FTRINITY_DN53543_c0_g1	Auxin response factor 18	ARF18	ARF18_FTRINITY_DN53543_c0_g1	2078	2098	2089	-45.4	-42.5	0.9361	2	AAGCAUACAGGGAGCCAGGCA&UGCCUGGCUCCCUGUAUGCCA	0	0.0063	167498	FTRINITY_DN53543_c0_g1_i24	738	2762	+	MPMKEADKSLDSQLWHACAGGMVQMPLVNSKVFYFPQGHSEHAHTNLDFGASMRIPPLILCSVAAVKFLADPETDEVFARIRLVPLRISDIDYDDDDGGCAMASENSEKPASFAKTLTQSDANNGGGFSVPRYCAETIFPKLDYSAEPPVQTVIAKDVHGEVWKFRHIYRGTPRRHLLTTGWSSFVNQKKLVAGDSVVFLRAEDGDLCIGIRRAKRGINGGSETLSGWSTGTGNCGSGPYGTFSVFLRDEGKILRNGCGNSSPGDRGNLSGSAKVSAESVKEAMVLAATKQPFEIVYYPRGSTPEFCIKASTVKAAMRIQWCSGMRFKMAFETEDSSRISWFMGTIASVQVVDPIRWPNSPWRLLRVTWDEPDLLHNVKHVSPWLVELVSNNIPVIHLK…	FTRINITY_DN53543_c0_g1::FTRINITY_DN53543_c0_g1_i24::g.145393::m.145393	PF02362.20|B3|B3 DNA binding domain|113-214|E:2e-22`PF06507.12|Auxin_resp|Auxin response factor|285-365|E:2e-32	1	675	113	214	285	365
FTRINITY_DN53543_c0_g1_i26	FTRINITY_DN53543_c0_g1	Auxin response factor 18	ARF18	ARF18_FTRINITY_DN53543_c0_g1	1622	1642	1633	-46.2	-37.5	0.8117	4	AGGCAUACAGGAAGCCAGGCA&CGCCUGGCUCCCUGUAUGCCA	0	0.0091	167500	FTRINITY_DN53543_c0_g1_i26	291	2393	+	MPMKESQKSLDSQLWHACAGGMVQMPPLNSKVFYFPQGHAEHAHTKLDFVDSMRIPPFILCTVAAVKFFADPETDEVFARVRLVPLRNSEVNYDADGGCDNVSENSEKSASFAKTLTQSDANNGGGFSVPRYCAETMFPKLDYSAEPPVQTVIAKDVHGEVWKFRHIYRGTPRRHLLTTGWSSFVNQKKLVAGDSVVFLRTENGDLCIGIRRAKRGIGGGLESPSGWSSGAGNCGIGPYGAFSVFLREDTNILRNGVGNSSPGGVNLSGSAKVSPESVREAVALAATNKPFEFVYYPRASTPEFCIKAPAVKVAMRIQWCSGMRFKMAFETEDSSRISWFMGTIASVQVVDPIRWPNSPWRLLQVTWDEPDLLHNVKHVSPWLVELVSNVPVIHLSPFS…	FTRINITY_DN53543_c0_g1::FTRINITY_DN53543_c0_g1_i26::g.145398::m.145398	PF02362.20|B3|B3 DNA binding domain|112-213|E:3.1e-22`PF06507.12|Auxin_resp|Auxin response factor|281-364|E:1.6e-31	1	701	112	213	281	364
FTRINITY_DN53543_c0_g1_i3	FTRINITY_DN53543_c0_g1	Auxin response factor 16	ARF18	ARF16_FTRINITY_DN53543_c0_g1	2436	2456	2447	-46.2	-38.7	0.8377	3	AGGCAUACAGGAAGCCAGGCA&UGCCUGGCUCCCUGUAUGCCG	0	0.0106	167502	FTRINITY_DN53543_c0_g1_i3	738	1913	+	MPMKEADKSLDSQLWHACAGGMVQMPLVNSKVFYFPQGHSEHAHTNLDFGASMRIPPLILCSVAAVKFLADPETDEVFARIRLVPLRISDIDYDDDDGGCAMASENSEKPASFAKTLTQSDANNGGGFSVPRYCAETIFPKLDYSAEPPVQTVIAKDVHGEVWKFRHIYRGTPRRHLLTTGWSSFVNQKKLVAGDSVVFLRAEDGDLCIGIRRAKRGINGGSETLSGWSTGTGNCGSGPYGTFSVFLRDEGKILRNGCGNSSPGDRGNLSGSAKVSAESVKEAMVLAATKQPFEIVYYPRGSTPEFCIKASTVKAAMRIQWCSGMRFKMAFETEDSSRISWFMGTIASVQVVDPIRWPNSPWRLLQVLLSDPLFNNLVLKLLVHMSHKGST*	FTRINITY_DN53543_c0_g1::FTRINITY_DN53543_c0_g1_i3::g.145352::m.145352	PF02362.20|B3|B3 DNA binding domain|113-214|E:8e-23`PF06507.12|Auxin_resp|Auxin response factor|285-366|E:4.3e-33	1	392	113	214	285	366
FTRINITY_DN53543_c0_g1_i4	FTRINITY_DN53543_c0_g1	Auxin response factor 16	ARF18	ARF16_FTRINITY_DN53543_c0_g1	1879	1899	1890	-45.4	-38.5	0.848	3	AGGCAUACAGGAAGCCAGGCA&UGCCUGGCUCCCUGUAUGCCA	0	0.0091	167503	FTRINITY_DN53543_c0_g1_i4	193	1356	+	MKESQKSLDSQLWHACAGGMVQMPPLNSKVFYFPQGHAEHAHTKLDFVDSMRIPPFILCTVAAVKFFADPETDEVFARVRLVPLRNSEVNYDADGGCDNVSENSEKSASFAKTLTQSDANNGGGFSVPRYCAETMFPKLDYSAEPPVQTVIAKDVHGEVWKFRHIYRGTPRRHLLTTGWSSFVNQKKLVAGDSVVFLRTENGDLCIGIRRAKRGIGGGLESPSGWSSGAGNCGIGPYGAFSVFLREDTNILRNGVGNSSPGGVNLSGSAKVSPESVREAVALAATNKPFEFVYYPRASTPEFCIKAPAVKVAMRIQWCSGMRFKMAFETEDSSRISWFMGTIASVQVVDPIRWPNSPWRLLQVLLSDPLFNNLVLKLLVHMSHKGST*	FTRINITY_DN53543_c0_g1::FTRINITY_DN53543_c0_g1_i4::g.145354::m.145354	PF02362.20|B3|B3 DNA binding domain|110-211|E:1.2e-22`PF06507.12|Auxin_resp|Auxin response factor|279-362|E:6.6e-32	1	388	110	211	279	362
FTRINITY_DN53543_c0_g1_i6	FTRINITY_DN53543_c0_g1	Auxin response factor 16	ARF18	ARF16_FTRINITY_DN53543_c0_g1	2294	2314	2305	-45.2	-37.8	0.8363	3	AAGCAUACAGGGAGCCAGGCA&UGCCUGGCUCCCUGAAUGCCA	0	0.0065	167505	FTRINITY_DN53543_c0_g1_i6	193	1290	+	MKESQKSLDSQLWHACAGGMVQMPPLNSKVFYFPQGHAEHAHTKLDFVDSMRIPPFILCTVAAVKFFADPETDEVFARVRLVPLRNSEVNYDADGGCDNVSENSEKSASFAKTLTQSDANNGGGFSVPRYCAETMFPKLDYSAEPPVQTVIAKDVHGEVWKFRHIYRGTPRRHLLTTGWSSFVNQKKLVAGDSVVFLRTENGDLCIGIRRAKRGIGGGLESPSGWSSGAGNCGIGPYGAFSVFLREDTNILRNGVGNSSPGGVNLSGSAKVSPESVREAVALAATNKPFEFVYYPRASTPEFCIKAPAVKVAMRIQWCSGMRFKMAFETEDSSRISWFMGTISSVQVSDPIHWPDSPWRLLQVYI*	FTRINITY_DN53543_c0_g1::FTRINITY_DN53543_c0_g1_i6::g.145358::m.145358	PF02362.20|B3|B3 DNA binding domain|110-211|E:1e-22`PF06507.12|Auxin_resp|Auxin response factor|279-362|E:1.8e-31	1	366	110	211	279	362
FTRINITY_DN53543_c0_g1_i7	FTRINITY_DN53543_c0_g1	Auxin response factor 16	ARF18	ARF16_FTRINITY_DN53543_c0_g1	1900	1919	1910	-43.8	-38.5	0.879	2	GGCAUACAGGAAGCCAGGCA&UGCCUGGCUCCCUGUAUGCC	0	0.0091	167506	FTRINITY_DN53543_c0_g1_i7	207	1376	+	MPMKESQKSLDSQLWHACAGGMVQMPPLNSKVFYFPQGHAEHAHTKLDFVDSMRIPPFILCTVAAVKFFADPETDEVFARVRLVPLRNSEVNYDADGGCDNVSENSEKSASFAKTLTQSDANNGGGFSVPRYCAETMFPKLDYSAEPPVQTVIAKDVHGEVWKFRHIYRGTPRRHLLTTGWSSFVNQKKLVAGDSVVFLRTENGDLCIGIRRAKRGIGGGLESPSGWSSGAGNCGIGPYGAFSVFLREDTNILRNGVGNSSPGGVNLSGSAKVSPESVREAVALAATNKPFEFVYYPRASTPEFCIKAPAVKVAMRIQWCSGMRFKMAFETEDSSRISWFMGTIASVQVVDPIRWPNSPWRLLQVLLSDPLFNNLVLKLLVHMSHKGST*	FTRINITY_DN53543_c0_g1::FTRINITY_DN53543_c0_g1_i7::g.145361::m.145361	PF02362.20|B3|B3 DNA binding domain|112-213|E:1.2e-22`PF06507.12|Auxin_resp|Auxin response factor|281-364|E:6.6e-32	1	390	112	213	281	364
FTRINITY_DN53543_c0_g1_i9	FTRINITY_DN53543_c0_g1	Auxin response factor 16	ARF18	ARF16_FTRINITY_DN53543_c0_g1	2436	2456	2447	-46.2	-38.7	0.8377	3	AGGCAUACAGGAAGCCAGGCA&UGCCUGGCUCCCUGUAUGCCG	0	0.0091	167508	FTRINITY_DN53543_c0_g1_i9	738	1913	+	MPMKEADKSLDSQLWHACAGGMVQMPLVNSKVFYFPQGHSEHAHTNLDFGASMRIPPLILCSVAAVKFLADPETDEVFARIRLVPLRISDIDYDDDDGGCAMASENSEKPASFAKTLTQSDANNGGGFSVPRYCAETIFPKLDYSAEPPVQTVIAKDVHGEVWKFRHIYRGTPRRHLLTTGWSSFVNQKKLVAGDSVVFLRAEDGDLCIGIRRAKRGINGGSETLSGWSTGTGNCGSGPYGTFSVFLRDEGKILRNGCGNSSPGDRGNLSGSAKVSAESVKEAMVLAATKQPFEIVYYPRGSTPEFCIKASTVKAAMRIQWCSGMRFKMAFETEDSSRISWFMGTIASVQVVDPIRWPNSPWRLLQVLLSDPLFNNLVLKLLVHMSHKGST*	FTRINITY_DN53543_c0_g1::FTRINITY_DN53543_c0_g1_i9::g.145364::m.145364	PF02362.20|B3|B3 DNA binding domain|113-214|E:8e-23`PF06507.12|Auxin_resp|Auxin response factor|285-366|E:4.3e-33	1	392	113	214	285	366
FTRINITY_DN53543_c0_g2_i1	FTRINITY_DN53543_c0_g2	Auxin response factor 18	ARF18	ARF18_FTRINITY_DN53543_c0_g2	1828	1848	1839	-45.4	-45.4	1	1	AGGCAUACAGGGAGCCAGGCA&UGCCUGGCUCCCUGUAUGCCA	0	0.0004	167509	FTRINITY_DN53543_c0_g2_i1	503	2614	+	MKEGVIEKSLDPQLWHACAGSMIQMPQLNSKVFYFPQGHAEHAQTTLDLTPSLRIPPLILCTLASVKFMADTETDEVFAKMWLVPLRNSNLDGLNDVDVVENSEKPASFAKTLTQSDANNGGGFSVPRYCAETIFPRLDYSAEPPVQTVVAKDVHGELWKFRHIYRGTPRRHLLTTGWSTFVNQKKLVAGDSVVFLRAENGDLCIGIRRAKKGIGGSTGSEVSSGWTSASGHGNCGVGPYGAFSFFLKEENKFLRNGCGGNGGGLSGRVKVRPEAVMEAMTLASRNQPFEVLYYPRASTPEFCIKASAVRDAMRVQWDSGMRFKMPFETEDSSRISWFMGTIASVQVVDPIRWPNSPWRLLQVTWDEPDLLQNVKRVSPWLVELVSNMPVVNLTPFSPP…	FTRINITY_DN53543_c0_g2::FTRINITY_DN53543_c0_g2_i1::g.145351::m.145351	PF02362.20|B3|B3 DNA binding domain|109-210|E:1.5e-21`PF06507.12|Auxin_resp|Auxin response factor|279-362|E:5.4e-32	1	704	109	210	279	362
FTRINITY_DN53543_c0_g2_i2	FTRINITY_DN53543_c0_g2	Auxin response factor 18	ARF18	ARF18_FTRINITY_DN53543_c0_g2	1911	1931	1922	-47.4	-40.7	0.8586	2	AGGCAUACAGGGAGCCAGGCA&UGCCUGGCUCCCUGCAUGCCA	0	0.0045	167510	FTRINITY_DN53543_c0_g2_i2	586	2697	+	MKEGVIEKSLDPQLWHACAGSMIQMPQLNSKVFYFPQGHAEHAQTTLDLTPSLRIPPLILCTLASVKFMADTETDEVFAKMWLVPLRNSNLDGLNDVDVVENSEKPASFAKTLTQSDANNGGGFSVPRYCAETIFPRLDYSAEPPVQTVVAKDVHGELWKFRHIYRGTPRRHLLTTGWSTFVNQKKLVAGDSVVFLRAENGDLCIGIRRAKKGIGGSTGSEVSSGWTSASGHGNCGVGPYGAFSFFLKEENKFLRNGCGGNGGGLSGRVKVRPEAVMEAMTLASRNQPFEVLYYPRASTPEFCIKASAVRDAMRVQWDSGMRFKMPFETEDSSRISWFMGTIASVQVVDPIRWPNSPWRLLQVTWDEPDLLQNVKRVSPWLVELVSNMPVVNLTPFSPP…	FTRINITY_DN53543_c0_g2::FTRINITY_DN53543_c0_g2_i2::g.145356::m.145356	PF02362.20|B3|B3 DNA binding domain|109-210|E:1.5e-21`PF06507.12|Auxin_resp|Auxin response factor|279-362|E:5.4e-32	1	704	109	210	279	362
FTRINITY_DN53543_c0_g2_i3	FTRINITY_DN53543_c0_g2	Auxin response factor 18	ARF18	ARF18_FTRINITY_DN53543_c0_g2	1756	1775	1766	-43.8	-45.4	1	0	GGCAUACAGGGAGCCAGGCA&UGCCUGGCUCCCUGUAUGCC	0	0.0002	167511	FTRINITY_DN53543_c0_g2_i3	430	2541	+	MKEGVIEKSLDPQLWHACAGSMIQMPQLNSKVFYFPQGHAEHAQTTLDLTPSLRIPPLILCTLASVKFMADTETDEVFAKMWLVPLRNSNLDGLNDVDVVENSEKPASFAKTLTQSDANNGGGFSVPRYCAETIFPRLDYSAEPPVQTVVAKDVHGELWKFRHIYRGTPRRHLLTTGWSTFVNQKKLVAGDSVVFLRAENGDLCIGIRRAKKGIGGSTGSEVSSGWTSASGHGNCGVGPYGAFSFFLKEENKFLRNGCGGNGGGLSGRVKVRPEAVMEAMTLASRNQPFEVLYYPRASTPEFCIKASAVRDAMRVQWDSGMRFKMPFETEDSSRISWFMGTIASVQVVDPIRWPNSPWRLLQVTWDEPDLLQNVKRVSPWLVELVSNMPVVNLTPFSPP…	FTRINITY_DN53543_c0_g2::FTRINITY_DN53543_c0_g2_i3::g.145360::m.145360	PF02362.20|B3|B3 DNA binding domain|109-210|E:1.5e-21`PF06507.12|Auxin_resp|Auxin response factor|279-362|E:5.4e-32	1	704	109	210	279	362
FTRINITY_DN53543_c0_g2_i4	FTRINITY_DN53543_c0_g2	Auxin response factor 18	ARF18	ARF18_FTRINITY_DN53543_c0_g2	1672	1692	1683	-45.4	-45.4	1	1	AGGCAUACAGGGAGCCAGGCA&UGCCUGGCUCCCUGUAUGCCA	0	0.0033	167512	FTRINITY_DN53543_c0_g2_i4	347	2458	+	MKEGVIEKSLDPQLWHACAGSMIQMPQLNSKVFYFPQGHAEHAQTTLDLTPSLRIPPLILCTLASVKFMADTETDEVFAKMWLVPLRNSNLDGLNDVDVVENSEKPASFAKTLTQSDANNGGGFSVPRYCAETIFPRLDYSAEPPVQTVVAKDVHGELWKFRHIYRGTPRRHLLTTGWSTFVNQKKLVAGDSVVFLRAENGDLCIGIRRAKKGIGGSTGSEVSSGWTSASGHGNCGVGPYGAFSFFLKEENKFLRNGCGGNGGGLSGRVKVRPEAVMEAMTLASRNQPFEVLYYPRASTPEFCIKASAVRDAMRVQWDSGMRFKMPFETEDSSRISWFMGTIASVQVVDPIRWPNSPWRLLQVTWDEPDLLQNVKRVSPWLVELVSNMPVVNLTPFSPP…	FTRINITY_DN53543_c0_g2::FTRINITY_DN53543_c0_g2_i4::g.145379::m.145379	PF02362.20|B3|B3 DNA binding domain|109-210|E:1.5e-21`PF06507.12|Auxin_resp|Auxin response factor|279-362|E:5.4e-32	1	704	109	210	279	362
FTRINITY_DN53543_c0_g2_i6	FTRINITY_DN53543_c0_g2	Auxin response factor 18	ARF18	ARF18_FTRINITY_DN53543_c0_g2	1515	1535	1526	-45.2	-40.7	0.9004	2	AGGCAUACAGGGAGCCAGGCA&UGCCUGGCUCCCUGAAUGCCA	0	0.0045	167513	FTRINITY_DN53543_c0_g2_i6	208	2301	+	MDSKDRVSEKCLDPQLWHACAGSMVQMPQLNSEVFYFPQGHAEHALGKVDFGNTPIPPLILCRVNAIKFMADLDTDEVYLKLMLTPLRENEFDLENDSFIGIRGVVESQEKPVSFSKTLTQSDANNGGGFSVPRYCAETIFPKLDYSSVEPPVQTIIVKDVHGKCWKFRHIYRGTPKRHLLTTGWSNFVNHKKLVAGDSVLFLRAANGDICVGIRRAKKGIGGGSELSSSCWNTNQLAPLQFGGGNENNKTLMKRKVGEKLIGKVAAESVIEAVTCAVNERPFEVVYYPRANTPEFCVKASVVRAAMQIQWCSGMRFNMPFETEDSSRISWFMGTIASVQVVDPIRWPNSPWRLLQVTWDEPDLLQNVKRVSPWLVELVSNMPVVNLTPFSPPRKKPRF…	FTRINITY_DN53543_c0_g2::FTRINITY_DN53543_c0_g2_i6::g.145384::m.145384	PF02362.20|B3|B3 DNA binding domain|115-217|E:1.5e-20`PF06507.12|Auxin_resp|Auxin response factor|274-356|E:1.6e-31	1	698	115	217	274	365
FTRINITY_DN53543_c0_g2_i8	FTRINITY_DN53543_c0_g2	Auxin response factor 18	ARF18	ARF18_FTRINITY_DN53543_c0_g2	1615	1635	1626	-45.2	-40.7	0.9004	2	AGGCAUACAGGGAGCCAGGCA&UGCCUGGCUCCCUGAAUGCCA	0	0.0041	167515	FTRINITY_DN53543_c0_g2_i8	290	2401	+	MKEGVIEKSLDPQLWHACAGSMIQMPQLNSKVFYFPQGHAEHAQTTLDLTPSLRIPPLILCTLASVKFMADTETDEVFAKMWLVPLRNSNLDGLNDVDVVENSEKPASFAKTLTQSDANNGGGFSVPRYCAETIFPRLDYSAEPPVQTVVAKDVHGELWKFRHIYRGTPRRHLLTTGWSTFVNQKKLVAGDSVVFLRAENGDLCIGIRRAKKGIGGSTGSEVSSGWTSASGHGNCGVGPYGAFSFFLKEENKFLRNGCGGNGGGLSGRVKVRPEAVMEAMTLASRNQPFEVLYYPRASTPEFCIKASAVRDAMRVQWDSGMRFKMPFETEDSSRISWFMGTIASVQVVDPIRWPNSPWRLLQVTWDEPDLLQNVKRVSPWLVELVSNMPVVNLTPFSPP…	FTRINITY_DN53543_c0_g2::FTRINITY_DN53543_c0_g2_i8::g.145392::m.145392	PF02362.20|B3|B3 DNA binding domain|109-210|E:1.5e-21`PF06507.12|Auxin_resp|Auxin response factor|279-362|E:5.4e-32	1	704	109	210	279	362
FTRINITY_DN54222_c5_g10_i1	FTRINITY_DN54222_c5_g10	Auxin response factor 17	ARF17	ARF17_FTRINITY_DN54222_c5_g10	1610	1630	1621	-47.4	-47.9	1	1	GGGCAUGCAGGGAGCCAGGCA&UGCCUGGCUCCCUGCAUGCCA	0	0.0015	178691	FTRINITY_DN54222_c5_g10_i1	243	1913	+	MRRQISTNPPLPPPAHPSQPSPIAAAIWRACAGPSVQIPTVNSMVYYFIQGHLDQASSTPKKLSPNVYSTPFVLARIAQVQFFADHNTDEVFVKLVLHPINRSSVSQFVVGESSNGSGDGDENDVVSFSKILTPSDANNGGGFSVPRFCADSIFPPLNFQEDPPFQNLMMFDLHGNVWDYRHIYRGTPRRHLLTTGWSKFVNFKNLVAGDSVVFMKNSKGEIFAGIRRAKRSCPRGGGGGSGAEWHGMMLGGGGMRKRDEEGEKKKQEEKVVKEGFSRNGKGKLAPEKVAEAAELAVQGMPFEVVYYPSAGWSDFVLKAEIVDEAMKVRWSPGMGVKVSMEAEDSSRITSFPGTVSAVCVPENGQWRGSPWRMLQVAWDDSEPFQNAKLVSPWQVELVS…	FTRINITY_DN54222_c5_g10::FTRINITY_DN54222_c5_g10_i1::g.220848::m.220848	PF02362.20|B3|B3 DNA binding domain|128-229|E:6.2e-21`PF06507.12|Auxin_resp|Auxin response factor|292-375|E:5.6e-24	1	557	128	229	292	375
FTRINITY_DN54222_c5_g10_i5	FTRINITY_DN54222_c5_g10	Auxin response factor 17	ARF17	ARF17_FTRINITY_DN54222_c5_g10	1610	1630	1621	-47.4	-47.9	1	1	GGGCAUGCAGGGAGCCAGGCA&UGCCUGGCUCCCUGCAUGCCA	4	0.0479	178695	FTRINITY_DN54222_c5_g10_i5	243	1646	+	MRRQISTNPPLPPPAHPSQPSPIAAAIWRACAGPSVQIPTVNSMVYYFIQGHLDQASSTPKKLSPNVYSTPFVLARIAQVQFFADHNTDEVFVKLVLHPINRSSVSQFVVGESSNGSGDGDENDVVSFSKILTPSDANNGGGFSVPRFCADSIFPPLNFQEDPPFQNLMMFDLHGNVWDYRHIYRGTPRRHLLTTGWSKFVNFKNLVAGDSVVFMKNSKGEIFAGIRRAKRSCPRGGGGGSGAEWHGMMLGGGGMRKRDEEGEKKKQEEKVVKEGFSRNGKGKLAPEKVAEAAELAVQGMPFEVVYYPSAGWSDFVLKAEIVDEAMKVRWSPGMGVKVSMEAEDSSRITSFPGTVSAVCVPENGQWRGSPWRMLQVAWDDSEPFQNAKLVSPWQVELVS…	FTRINITY_DN54222_c5_g10::FTRINITY_DN54222_c5_g10_i5::g.220864::m.220864	PF02362.20|B3|B3 DNA binding domain|128-229|E:4.6e-21`PF06507.12|Auxin_resp|Auxin response factor|292-375|E:4.3e-24	1	468	128	229	292	375
FTRINITY_DN56991_c0_g1_i1	FTRINITY_DN56991_c0_g1	Auxin response factor 18	ARF18	ARF18_FTRINITY_DN56991_c0_g1	2452	2472	2463	-46.2	-45.7	0.9892	1	UGGCAUGCAGGGAGCCAGGCA&UGCCUGGCUCCCUGUAUGCCG	0	0.0002	224777	FTRINITY_DN56991_c0_g1_i1	1073	3169	+	MIAFMESKEQTKEIEKCLDPQLWHACAGGMVQMPQVNSMVYYFPQGHAEHACGPVNFMTCPKVQPLVLCTVEAIKYMADPETDEVYAKLRLIPVNRNDADYACDSAGGINGSESQDKPASFAKTLTQSDANNGGGFSVPRYCAETIFPRLDYSAEPPVQNILAKDVHGETWKFRHIYRGTPRRHLLTTGWSTFVNHKKLVAGDSIVFLRAENGDLCVGIRRAKKGLIGGPEGSSGWNPAGGNSTVPYGGLAAYLRGDDLNSLLRNGNNSNGLNLNPPNSSMMGKGKVRPEAVIEAVTLAANRQPFEVVYYPRASTPEYCVKASLIEAALHNRWCSGMRFKMPFETEDSSRISWFMGTISSVQVADPLSWPTSPWRLLQVTWDEPDLLQNVRRVSPWLVE…	FTRINITY_DN56991_c0_g1::FTRINITY_DN56991_c0_g1_i1::g.166744::m.166744	PF02362.20|B3|B3 DNA binding domain|121-222|E:1.9e-21`PF06507.12|Auxin_resp|Auxin response factor|295-378|E:1.3e-30	1	699	121	222	295	378
FTRINITY_DN56991_c0_g1_i10	FTRINITY_DN56991_c0_g1	Auxin response factor 18	ARF18	ARF18_FTRINITY_DN56991_c0_g1	2204	2224	2215	-46.2	-45.4	0.9827	1.5	UGGCAUGCAGGGAGCCAGGCA&CGCCUGGCUCCCUGUAUGCCA	0	0.0009	224778	FTRINITY_DN56991_c0_g1_i10	825	2921	+	MIAFMESKEQTKEIEKCLDPQLWHACAGGMVQMPQVNSMVYYFPQGHAEHACGPVNFMTCPKVQPLVLCTVEAIKYMADPETDEVYAKLRLIPVNRNDADYACDSAGGINGSESQDKPASFAKTLTQSDANNGGGFSVPRYCAETIFPRLDYSAEPPVQNILAKDVHGETWKFRHIYRGTPRRHLLTTGWSTFVNHKKLVAGDSIVFLRAENGDLCVGIRRAKKGLIGGPEGSSGWNPAGGNSTVPYGGLAAYLRGDDLNSLLRNGNNSNGLNLNPPNSSMMGKGKVRPEAVIEAVTLAANRQPFEVVYYPRASTPEYCVKASLIEAALHNRWCSGMRFKMPFETEDSSRISWFMGTISSVQVADPLSWPTSPWRLLQVTWDEPDLLQNVRRVSPWLVE…	FTRINITY_DN56991_c0_g1::FTRINITY_DN56991_c0_g1_i10::g.166764::m.166764	PF02362.20|B3|B3 DNA binding domain|121-222|E:1.9e-21`PF06507.12|Auxin_resp|Auxin response factor|295-378|E:1.3e-30	1	699	121	222	295	378
FTRINITY_DN56991_c0_g1_i14	FTRINITY_DN56991_c0_g1	Auxin response factor 18	ARF18	ARF18_FTRINITY_DN56991_c0_g1	2452	2472	2463	-45.4	-46.4	1	0.5	UGGCAUGCAGGGAGCCAGGCA&UGCCUGGCUCCCUGUAUGCCA	0	0.0002	224781	FTRINITY_DN56991_c0_g1_i14	1073	3103	+	MIAFMESKEQTKEIEKCLDPQLWHACAGGMVQMPQVNSMVYYFPQGHAEHACGPVNFMTCPKVQPLVLCTVEAIKYMADPETDEVYAKLRLIPVNRNDADYACDSAGGINGSESQDKPASFAKTLTQSDANNGGGFSVPRYCAETIFPRLDYSAEPPVQNILAKDVHGETWKFRHIYRGTPRRHLLTTGWSTFVNHKKLVAGDSIVFLRAENGDLCVGIRRAKKGLIGGPEGSSGWNPAGGNSTVPYGGLAAYLRGDDLNSLLRNGNNSNGLNLNPPNSSMMGKGKVRPEAVIEAVTLAANRQPFEVVYYPRASTPEYCVKASLIEAALHNRWCSGMRFKMPFETEDSSRISWFMGTISSVQVADPLSWPTSPWRLLQVTWDEPDLLQNVRRVSPWLVE…	FTRINITY_DN56991_c0_g1::FTRINITY_DN56991_c0_g1_i14::g.166770::m.166770	PF02362.20|B3|B3 DNA binding domain|121-222|E:1.8e-21`PF06507.12|Auxin_resp|Auxin response factor|295-378|E:1.2e-30	1	677	121	222	295	378
FTRINITY_DN56991_c0_g1_i3	FTRINITY_DN56991_c0_g1	Auxin response factor 18	ARF18	ARF18_FTRINITY_DN56991_c0_g1	2505	2525	2516	-45.4	-46.4	1	0.5	UGGCAUGCAGGGAGCCAGGCA&UGCCUGGCUCCCUGUAUGCCA	0	0.0007	224784	FTRINITY_DN56991_c0_g1_i3	1126	3222	+	MIAFMESKEQTKEIEKCLDPQLWHACAGGMVQMPQVNSMVYYFPQGHAEHACGPVNFMTCPKVQPLVLCTVEAIKYMADPETDEVYAKLRLIPVNRNDADYACDSAGGINGSESQDKPASFAKTLTQSDANNGGGFSVPRYCAETIFPRLDYSAEPPVQNILAKDVHGETWKFRHIYRGTPRRHLLTTGWSTFVNHKKLVAGDSIVFLRAENGDLCVGIRRAKKGLIGGPEGSSGWNPAGGNSTVPYGGLAAYLRGDDLNSLLRNGNNSNGLNLNPPNSSMMGKGKVRPEAVIEAVTLAANRQPFEVVYYPRASTPEYCVKASLIEAALHNRWCSGMRFKMPFETEDSSRISWFMGTISSVQVADPLSWPTSPWRLLQVTWDEPDLLQNVRRVSPWLVE…	FTRINITY_DN56991_c0_g1::FTRINITY_DN56991_c0_g1_i3::g.166746::m.166746	PF02362.20|B3|B3 DNA binding domain|121-222|E:1.9e-21`PF06507.12|Auxin_resp|Auxin response factor|295-378|E:1.3e-30	1	699	121	222	295	378
FTRINITY_DN56991_c0_g1_i4	FTRINITY_DN56991_c0_g1	Auxin response factor 18	ARF18	ARF18_FTRINITY_DN56991_c0_g1	2505	2525	2516	-46.2	-45.4	0.9827	1.5	UGGCAUGCAGGGAGCCAGGCA&CGCCUGGCUCCCUGUAUGCCA	0	0.0004	224785	FTRINITY_DN56991_c0_g1_i4	1126	3156	+	MIAFMESKEQTKEIEKCLDPQLWHACAGGMVQMPQVNSMVYYFPQGHAEHACGPVNFMTCPKVQPLVLCTVEAIKYMADPETDEVYAKLRLIPVNRNDADYACDSAGGINGSESQDKPASFAKTLTQSDANNGGGFSVPRYCAETIFPRLDYSAEPPVQNILAKDVHGETWKFRHIYRGTPRRHLLTTGWSTFVNHKKLVAGDSIVFLRAENGDLCVGIRRAKKGLIGGPEGSSGWNPAGGNSTVPYGGLAAYLRGDDLNSLLRNGNNSNGLNLNPPNSSMMGKGKVRPEAVIEAVTLAANRQPFEVVYYPRASTPEYCVKASLIEAALHNRWCSGMRFKMPFETEDSSRISWFMGTISSVQVADPLSWPTSPWRLLQVTWDEPDLLQNVRRVSPWLVE…	FTRINITY_DN56991_c0_g1::FTRINITY_DN56991_c0_g1_i4::g.166747::m.166747	PF02362.20|B3|B3 DNA binding domain|121-222|E:1.8e-21`PF06507.12|Auxin_resp|Auxin response factor|295-378|E:1.2e-30	1	677	121	222	295	378
FTRINITY_DN56991_c0_g1_i7	FTRINITY_DN56991_c0_g1	Auxin response factor 16	ARF18	ARF16_FTRINITY_DN56991_c0_g1	1704	1724	1715	-46.2	-45.4	0.9827	1.5	UGGCAUGCAGGGAGCCAGGCA&CGCCUGGCUCCCUGUAUGCCA	0	0.0011	224787	FTRINITY_DN56991_c0_g1_i7	362	1288	+	MIAFMESKEKEKRVEKCLDPQLWHACAGGMVQMPQLNSKVYYFSQAHAEHACGSVNFSTCPKVQPLVLCRVEAIKYMADPETDEVYAKLRLVPVNRNEADCGFDGIRGINGSENKDKPVSLAKTLTQSDANNGGGFSVPRYFAETIFPRLDLSAEPPVQNILAKDVHGETWKFRHIYRGTLRRHLLTTGWTNFVNHKKLVVGDSIVFLRAENGDLWVGIRRAEKGLIGGLEISSGWNPAGGNSTVPYGGLAACLSGDDMNSLKRNGNNRNGLNLNAPSSSMMGKGNVMPEAVIEAVTLAANKQPLEVV*	FTRINITY_DN56991_c0_g1::FTRINITY_DN56991_c0_g1_i7::g.166753::m.166753	PF02362.20|B3|B3 DNA binding domain|122-222|E:7.3e-22	1	309	112	222
FTRINITY_DN56991_c0_g1_i8	FTRINITY_DN56991_c0_g1	Auxin response factor 18	ARF18	ARF18_FTRINITY_DN56991_c0_g1	1766	1786	1777	-45.2	-41.7	0.9226	1	UGGCAUGCAGGGAGCCAGGCA&UGCCUGGCUCCCUGAAUGCCA	0	0.0002	224788	FTRINITY_DN56991_c0_g1_i8	387	2483	+	MIAFMESKEQTKEIEKCLDPQLWHACAGGMVQMPQVNSMVYYFPQGHAEHACGPVNFMTCPKVQPLVLCTVEAIKYMADPETDEVYAKLRLIPVNRNDADYACDSAGGINGSESQDKPASFAKTLTQSDANNGGGFSVPRYCAETIFPRLDYSAEPPVQNILAKDVHGETWKFRHIYRGTPRRHLLTTGWSTFVNHKKLVAGDSIVFLRAENGDLCVGIRRAKKGLIGGPEGSSGWNPAGGNSTVPYGGLAAYLRGDDLNSLLRNGNNSNGLNLNPPNSSMMGKGKVRPEAVIEAVTLAANRQPFEVVYYPRASTPEYCVKASLIEAALHNRWCSGMRFKMPFETEDSSRISWFMGTISSVQVADPLSWPTSPWRLLQVTWDEPDLLQNVRRVSPWLVE…	FTRINITY_DN56991_c0_g1::FTRINITY_DN56991_c0_g1_i8::g.166755::m.166755	PF02362.20|B3|B3 DNA binding domain|121-222|E:1.9e-21`PF06507.12|Auxin_resp|Auxin response factor|295-378|E:1.3e-30	1	699	121	222	295	378
FTRINITY_DN57891_c1_g1_i1	FTRINITY_DN57891_c1_g1	Auxin response factor 6	ARF6	ARF6_FTRINITY_DN57891_c1_g1	3248	3268	3259	-40.5	-33.1	0.8173	4	GAGAUCAGGCUGGCAGCUUGU&UGAAGCUGCCAGCAUGAUCUC	0	0.0004	240150	FTRINITY_DN57891_c1_g1_i1	801	3518	+	MRLSSAGFSPPPLEGEKRCLDSELWHACAGPLVSLPAVGSRVFYFPQGHSEQVAVSTNKEVDAHIPNYPSLPPQLICQLHNLTMHADAETDEVYAQMTLQPLNPQEQKEAYLPAELGTQSKQPTNYFCKTLTASDTSTHGGFSVPRRAAEKVFPPLDFSQQPPCQELIARDLHGIEWKFRHIFRGQPKRHLLTTGWSVFVSAKRLVAGDAVLFIWNEKNQLLLGIRRANRPQTVMPSSVLSSDSMHLGLLAAAAHAAATNSRFTIFYNPRACPSEFVIPLAKYVKAVYHTRVSVGMRFRMLFETEESSVRRYMGTITGISDMDPVRWPNSYWRSVKVGWDESTAGDRQPRVSLWEIEPLTTFPMYPSPFPLRLKRPWPPGLPSFHGMKDEDFGMNSPLL…	FTRINITY_DN57891_c1_g1::FTRINITY_DN57891_c1_g1_i1::g.45751::m.45751	PF02362.20|B3|B3 DNA binding domain|127-228|E:3.1e-22`PF06507.12|Auxin_resp|Auxin response factor|253-336|E:3.9e-34`PF02309.15|AUX_IAA|AUX/IAA family|760-857|E:5.3e-08	1	906	127	228	253	336	760	857	791	826
FTRINITY_DN57891_c1_g1_i10	FTRINITY_DN57891_c1_g1	Auxin response factor 6	ARF6	ARF6_FTRINITY_DN57891_c1_g1	3440	3460	3451	-38.6	-31.4	0.8135	4.5	GAGAUCAGGCUGGCAGCUUGU&UGAAGCUGCCAGCAUGAUCUU	1	0.0026	240151	FTRINITY_DN57891_c1_g1_i10	963	3710	+	MRLSSASFSPPPQEGEKRCLDSELWHACAGPLVSLPALGSRVVYFPQGHSEQVAVSTNKEVDAHIPNYPSLPPQLICQLHNLTMHADVETDEVYAQMTLQPLNPQEQKEAYLPAELGTPSKQPTNYFCKTLTASDTSTHGGFSVPRRAAEKVFPPLDFSQQPPCQELIARDLHGNEWKFRHIFRGQPKRHLLTTGWSVFVSAKRLVAGDSVLFIWNEKNQLLLGIRRANRPQTVMPSSVLSSDSMHLGLLAAAAHAAATNSRFTIFYNPRACPSEFVIPLAKYVKAVYHTRVSVGMRFRMLFETEESSVRRYMGTITGISDLDPVRWPNSHWRSVKVGWDESTAGERQPRVSLWEIEPLTTFPMYPSPFPLRLKRPWPPGLPSFHAGMKDEDFGINSPM…	FTRINITY_DN57891_c1_g1::FTRINITY_DN57891_c1_g1_i10::g.45781::m.45781	PF02362.20|B3|B3 DNA binding domain|127-228|E:2.6e-23`PF06507.12|Auxin_resp|Auxin response factor|253-336|E:2e-34`PF02309.15|AUX_IAA|AUX/IAA family|774-867|E:2.9e-07	1	916	127	228	253	336	774	867	801	836
FTRINITY_DN57891_c1_g1_i11	FTRINITY_DN57891_c1_g1	Auxin response factor 6	ARF6	ARF6_FTRINITY_DN57891_c1_g1	3601	3621	3612	-38.6	-31.4	0.8135	4.5	GAGAUCAGGCUGGCAGCUUGU&UGAAGCUGCCAGCAUGAUCUU	0	0.0009	240152	FTRINITY_DN57891_c1_g1_i11	1403	3871	+	MHADAETDEVYAQMTLQPLNPQEQKEAYLPAELGTQSKQPTNYFCKTLTASDTSTHGGFSVPRRAAEKVFPPLDFSQQPPCQELIARDLHGIEWKFRHIFRGQPKRHLLTTGWSVFVSAKRLVAGDAVLFIWNEKNQLLLGIRRANRPQTVMPSSVLSSDSMHLGLLAAAAHAAATNSRFTIFYNPRACPSEFVIPLAKYVKAVYHTRVSVGMRFRMLFETEESSVRRYMGTITGISDMDPVRWPNSYWRSVKVGWDESTAGDRQPRVSLWEIEPLTTFPMYPSPFPLRLKRPWPPGLPSFHGMKDEDFGMNSPLLWLRDPDRGLQSINFQGMGVNPWMQQRFDPSMLNMQTDMYQAVSATALPDMRTLDPSKQHSSSLVQFQQPQNFPNRTAALMQAQ…	FTRINITY_DN57891_c1_g1::FTRINITY_DN57891_c1_g1_i11::g.45788::m.45788	PF02362.20|B3|B3 DNA binding domain|44-145|E:2.7e-22`PF06507.12|Auxin_resp|Auxin response factor|170-253|E:3.5e-34`PF02309.15|AUX_IAA|AUX/IAA family|677-774|E:4.6e-08	1	823	44	145	170	253	677	774	708	743
FTRINITY_DN57891_c1_g1_i12	FTRINITY_DN57891_c1_g1	Auxin response factor 6	ARF6	ARF6_FTRINITY_DN57891_c1_g1	3611	3631	3622	-40.5	-33.1	0.8173	4	GAGAUCAGGCUGGCAGCUUGU&UGAAGCUGCCAGCAUGAUCUC	0	0.0009	240153	FTRINITY_DN57891_c1_g1_i12	1836	3881	+	MPSSVLSSDSMHLGLLAAAAHAAATNSRFTIFYNPRACPSEFVIPLAKYVKAVYHTRVSVGMRFRMLFETEESSVRRYMGTITGISDLDPVRWPNSHWRSVKVGWDESTAGERQPRVSLWEIEPLTTFPMYPSPFPLRLKRPWPPGLPSFHAGMKDEDFGINSPMLWLPDSDRGLQSINFQGMGVNPWMQQRFDPSMLNMQTDMYQAVAAAALQDMRTVDPSKQHPAPLVQFQQPQNLPNRTAALVQAQMLQQSQSQQQAFQNNQENQQSSQSQAHTQMHLQQQLQHQHSFNSQHGRHHNKQQQQTQQQQQQQVPQQMVDNQQISNAVSTMSQFVSAPQSQSPHMQAFVSLSQQQTFSDSSGNPTTIVSPLHSILGSFPQDENSHLLNLPTTNTWVPVQ…	FTRINITY_DN57891_c1_g1::FTRINITY_DN57891_c1_g1_i12::g.45790::m.45790	PF06507.12|Auxin_resp|Auxin response factor|19-102|E:1.4e-34`PF02309.15|AUX_IAA|AUX/IAA family|541-633|E:2e-07	1	682			19	102	541	633	567	602
FTRINITY_DN57891_c1_g1_i14	FTRINITY_DN57891_c1_g1	Auxin response factor 6	ARF6	ARF6_FTRINITY_DN57891_c1_g1	3440	3460	3451	-40.5	-33.1	0.8173	4	GAGAUCAGGCUGGCAGCUUGU&UGAAGCUGCCAGCAUGAUCUC	2	0.0238	240155	FTRINITY_DN57891_c1_g1_i14	963	3515	+	MRLSSASFSPPPQEGEKRCLDSELWHACAGPLVSLPALGSRVVYFPQGHSEQVAVSTNKEVDAHIPNYPSLPPQLICQLHNLTMHADVETDEVYAQMTLQPLNPQEQKEAYLPAELGTPSKQPTNYFCKTLTASDTSTHGGFSVPRRAAEKVFPPLDFSQQPPCQELIARDLHGNEWKFRHIFRGQPKRHLLTTGWSVFVSAKRLVAGDSVLFIWNEKNQLLLGIRRANRPQTVMPSSVLSSDSMHLGLLAAAAHAAATNSRFTIFYNPRACPSEFVIPLAKYVKAVYHTRVSVGMRFRMLFETEESSVRRYMGTITGISDLDPVRWPNSHWRSVKVGWDESTAGERQPRVSLWEIEPLTTFPMYPSPFPLRLKRPWPPGLPSFHAGMKDEDFGINSPM…	FTRINITY_DN57891_c1_g1::FTRINITY_DN57891_c1_g1_i14::g.45796::m.45796	PF02362.20|B3|B3 DNA binding domain|127-228|E:2.3e-23`PF06507.12|Auxin_resp|Auxin response factor|253-336|E:1.8e-34	1	851	127	228	253	336	770	851	801	836
FTRINITY_DN57891_c1_g1_i16	FTRINITY_DN57891_c1_g1	Auxin response factor 6	ARF6	ARF6_FTRINITY_DN57891_c1_g1	3581	3601	3592	-40.5	-33.1	0.8173	4	GAGAUCAGGCUGGCAGCUUGU&UGAAGCUGCCAGCAUGAUCUC	0	0.0007	240157	FTRINITY_DN57891_c1_g1_i16	1836	3656	+	MPSSVLSSDSMHLGLLAAAAHAAATNSRFTIFYNPRACPSEFVIPLAKYVKAVYHTRVSVGMRFRMLFETEESSVRRYMGTITGISDMDPVRWPNSYWRSVKVGWDESTAGDRQPRVSLWEIEPLTTFPMYPSPFPLRLKRPWPPGLPSFHGMKDEDFGMNSPLLWLRDPDRGLQSINFQGMGVNPWMQQRFDPSMLNMQTDMYQAVSATALPDMRTLDPSKQHSSSLVQFQQPQNFPNRTAALMQAQMLQQSQSQQAFQNNQENQQSSQSQAQTQMQQLQHQHSFNSQHQLHHNQQPQQMQQQQQQQPQQMVDNQQISNAVSTMSQFISAPQSQSPLMQAISSLSQQQTFSDSSANPTTIVSPLHNILGSFALDENSHLLNLPRTSSWIPVQTSTAWP…	FTRINITY_DN57891_c1_g1::FTRINITY_DN57891_c1_g1_i16::g.45802::m.45802	PF06507.12|Auxin_resp|Auxin response factor|19-102|E:2.3e-34	1	607			19	102	526	607	557	592
FTRINITY_DN57891_c1_g1_i4	FTRINITY_DN57891_c1_g1	Auxin response factor 6	ARF6	ARF6_FTRINITY_DN57891_c1_g1	3538	3558	3549	-38.6	-31.4	0.8135	4.5	GAGAUCAGGCUGGCAGCUUGU&UGAAGCUGCCAGCAUGAUCUU	0	0.0007	240160	FTRINITY_DN57891_c1_g1_i4	963	3452	+	MRLSSASFSPPPQEGEKRCLDSELWHACAGPLVSLPALGSRVVYFPQGHSEQVAVSTNKEVDAHIPNYPSLPPQLICQLHNLTMHADVETDEVYAQMTLQPLNPQEQKEAYLPAELGTPSKQPTNYFCKTLTASDTSTHGGFSVPRRAAEKVFPPLDFSQQPPCQELIARDLHGNEWKFRHIFRGQPKRHLLTTGWSVFVSAKRLVAGDSVLFIWNEKNQLLLGIRRANRPQTVMPSSVLSSDSMHLGLLAAAAHAAATNSRFTIFYNPRACPSEFVIPLAKYVKAVYHTRVSVGMRFRMLFETEESSVRRYMGTITGISDLDPVRWPNSHWRSVKVGWDESTAGERQPRVSLWEIEPLTTFPMYPSPFPLRLKRPWPPGLPSFHAGMKDEDFGINSPM…	FTRINITY_DN57891_c1_g1::FTRINITY_DN57891_c1_g1_i4::g.45756::m.45756	PF02362.20|B3|B3 DNA binding domain|127-228|E:2.3e-23`PF06507.12|Auxin_resp|Auxin response factor|253-336|E:1.8e-34	1	830	127	228	253	336
FTRINITY_DN57891_c1_g1_i6	FTRINITY_DN57891_c1_g1	Auxin response factor 6	ARF6	ARF6_FTRINITY_DN57891_c1_g1	3248	3268	3259	-40.5	-33.1	0.8173	4	GAGAUCAGGCUGGCAGCUUGU&UGAAGCUGCCAGCAUGAUCUC	0	0.0002	240161	FTRINITY_DN57891_c1_g1_i6	801	3323	+	MRLSSAGFSPPPLEGEKRCLDSELWHACAGPLVSLPAVGSRVFYFPQGHSEQVAVSTNKEVDAHIPNYPSLPPQLICQLHNLTMHADAETDEVYAQMTLQPLNPQEQKEAYLPAELGTQSKQPTNYFCKTLTASDTSTHGGFSVPRRAAEKVFPPLDFSQQPPCQELIARDLHGIEWKFRHIFRGQPKRHLLTTGWSVFVSAKRLVAGDAVLFIWNEKNQLLLGIRRANRPQTVMPSSVLSSDSMHLGLLAAAAHAAATNSRFTIFYNPRACPSEFVIPLAKYVKAVYHTRVSVGMRFRMLFETEESSVRRYMGTITGISDMDPVRWPNSYWRSVKVGWDESTAGDRQPRVSLWEIEPLTTFPMYPSPFPLRLKRPWPPGLPSFHGMKDEDFGMNSPLL…	FTRINITY_DN57891_c1_g1::FTRINITY_DN57891_c1_g1_i6::g.45762::m.45762	PF02362.20|B3|B3 DNA binding domain|127-228|E:2.8e-22`PF06507.12|Auxin_resp|Auxin response factor|253-336|E:3.6e-34	1	841	127	228	253	336	760	841	791	826
FTRINITY_DN57891_c1_g1_i7	FTRINITY_DN57891_c1_g1	Auxin response factor 6	ARF6	ARF6_FTRINITY_DN57891_c1_g1	3580	3601	3592	-39.8	-32.3	0.8116	4.5	UGAGAUCAGGCUGGCAGCUUGU&UGAAGCUGCCAGCAUGAUCUUA	0	0.0009	240162	FTRINITY_DN57891_c1_g1_i7	1836	3851	+	MPSSVLSSDSMHLGLLAAAAHAAATNSRFTIFYNPRACPSEFVIPLAKYVKAVYHTRVSVGMRFRMLFETEESSVRRYMGTITGISDMDPVRWPNSYWRSVKVGWDESTAGDRQPRVSLWEIEPLTTFPMYPSPFPLRLKRPWPPGLPSFHGMKDEDFGMNSPLLWLRDPDRGLQSINFQGMGVNPWMQQRFDPSMLNMQTDMYQAVSATALPDMRTLDPSKQHSSSLVQFQQPQNFPNRTAALMQAQMLQQSQSQQAFQNNQENQQSSQSQAQTQMQQLQHQHSFNSQHQLHHNQQPQQMQQQQQQQPQQMVDNQQISNAVSTMSQFISAPQSQSPLMQAISSLSQQQTFSDSSANPTTIVSPLHNILGSFALDENSHLLNLPRTSSWIPVQTSTAWP…	FTRINITY_DN57891_c1_g1::FTRINITY_DN57891_c1_g1_i7::g.45764::m.45764	PF06507.12|Auxin_resp|Auxin response factor|19-102|E:2.6e-34`PF02309.15|AUX_IAA|AUX/IAA family|526-623|E:3.4e-08	1	672			19	102	526	623	557	592
FTRINITY_DN57891_c1_g1_i9	FTRINITY_DN57891_c1_g1	Auxin response factor 6	ARF6	ARF6_FTRINITY_DN57891_c1_g1	3347	3367	3358	-38.6	-31.4	0.8135	4.5	GAGAUCAGGCUGGCAGCUUGU&UGAAGCUGCCAGCAUGAUCUU	0	0.0015	240164	FTRINITY_DN57891_c1_g1_i9	801	3422	+	MRLSSAGFSPPPLEGEKRCLDSELWHACAGPLVSLPAVGSRVFYFPQGHSEQVAVSTNKEVDAHIPNYPSLPPQLICQLHNLTMHADAETDEVYAQMTLQPLNPQEQKEAYLPAELGTQSKQPTNYFCKTLTASDTSTHGGFSVPRRAAEKVFPPLDFSQQPPCQELIARDLHGIEWKFRHIFRGQPKRHLLTTGWSVFVSAKRLVAGDAVLFIWNEKNQLLLGIRRANRPQTVMPSSVLSSDSMHLGLLAAAAHAAATNSRFTIFYNPRACPSEFVIPLAKYVKAVYHTRVSVGMRFRMLFETEESSVRRYMGTITGISDMDPVRWPNSYWRSVKVGWDESTAGDRQPRVSLWEIEPLTTFPMYPSPFPLRLKRPWPPGLPSFHGMKDEDFGMNSPLL…	FTRINITY_DN57891_c1_g1::FTRINITY_DN57891_c1_g1_i9::g.45772::m.45772	PF02362.20|B3|B3 DNA binding domain|127-228|E:3e-22`PF06507.12|Auxin_resp|Auxin response factor|253-336|E:3.7e-34	1	874	127	228	253	336	760	874	824	859
FTRINITY_DN58095_c1_g6_i1	FTRINITY_DN58095_c1_g6	Auxin response factor 17	ARF17	ARF17_FTRINITY_DN58095_c1_g6	1457	1477	1468	-47.4	-47.4	1	1	AGGCAUGCAGGGAGCCAGGCA&UGCCUGGCUCCCUGCAUGCCA	0	0.002	243459	FTRINITY_DN58095_c1_g6_i1	198	1916	+	MPHSDTRRHSPPLLSHVDREIWQACAGAAVQIPNINSRVYYFPQGHLEHASPSLNPYHSLSSLSVVHCRVSNVQFLADPLSDEVFAKILLEPVSNRFANDSHNEVGGDGGKVVSFAKILTPSDANNGGGFSVPRFCADSVLPPLDFEADPPLQTLKVIDVHGKVWPFRHIYRGTPRRHLLTSGWSKFVTHKKLVAGDSVVFMKNSKGVVFVGIRRVLRSSSMEKNKADDEEGEGYSGGYWRRGTRKVTVKAVAEVMEAAAQGMPFEVVYYPRAGWSDFVVKAEVVEESMRGAWGHGMRVKMTMETEDSSRMTWFQGTVTSASVSNNGPWRGSPWRMLQVAWDEPEVLKNAKRVSPWQVELVSPQPSLHTAFPPRKKFRFAQVTGVLSDREGDPYFPMSR…	FTRINITY_DN58095_c1_g6::FTRINITY_DN58095_c1_g6_i1::g.110033::m.110033	PF02362.20|B3|B3 DNA binding domain|115-215|E:3.7e-22`PF06507.12|Auxin_resp|Auxin response factor|256-338|E:2.4e-28	1	573	115	215	256	338
FTRINITY_DN58095_c1_g6_i2	FTRINITY_DN58095_c1_g6	Auxin response factor 17	ARF17	ARF17_FTRINITY_DN58095_c1_g6	1457	1477	1468	-47.4	-47.4	1	1	AGGCAUGCAGGGAGCCAGGCA&UGCCUGGCUCCCUGCAUGCCA	0	0.0002	243460	FTRINITY_DN58095_c1_g6_i2	198	1916	+	MPHSDTRRHSPPLLSHVDREIWQACAGAAVQIPNINSRVYYFPQGHLEHASPSLNPYHSLSSLSVVHCRVSNVQFLADPLSDEVFAKILLEPVSNRFANDSHNEVGGDGGKVVSFAKILTPSDANNGGGFSVPRFCADSVLPPLDFEADPPLQTLKVIDVHGKVWPFRHIYRGTPRRHLLTSGWSKFVTHKKLVAGDSVVFMKNSKGVVFVGIRRVLRSSSMEKNKADDEEGEGYSGGYWRRGTRKVTVKAVAEVMEAAAQGMPFEVVYYPRAGWSDFVVKAEVVEESMRGAWGHGMRVKMTMETEDSSRMTWFQGTVTSASVSNNGPWRGSPWRMLQVAWDEPEVLKNAKRVSPWQVELVSPQPSLHTAFPPRKKFRFAQVTGVLSDREGDPYFPMSR…	FTRINITY_DN58095_c1_g6::FTRINITY_DN58095_c1_g6_i2::g.110056::m.110056	PF02362.20|B3|B3 DNA binding domain|115-215|E:3.7e-22`PF06507.12|Auxin_resp|Auxin response factor|256-338|E:2.4e-28	1	573	115	215	256	338
FTRINITY_DN59213_c2_g2_i17	FTRINITY_DN59213_c2_g2	Auxin response factor 8	ARF8	ARF8_FTRINITY_DN59213_c2_g2	3576	3597	3588	-39.8	-32.2	0.809	4	UUAGAUCAGGCUGGCAGCUUAU&UGAAGCUGCCAGCAUGAUCUAA	0	0.0004	261815	FTRINITY_DN59213_c2_g2_i17	2429	3712	+	MTGGVTDGRDNTTNGLMWLRGAPGDQGVNSLNFQGAGLFPWMQQRLDPTMLGNDQNQQYQAMLAAAGLQNLGSGDLLRQQMMNFQQPFYLQQSGNSNPPLQLQQQQAIQQSVSPNILQPQAQLLTENLSQQLLRKPPINREDQAQQQQHTYQDSLLIQTDQLHQRQHSNLPSPSYSKSDFFDSSMKLSAASVSPGQNMLGSLCPEGSGNLLNLSKSAQSMLTEQQLHQQSWAPEYTPLPVIPFGNSVSHVQYSGKDATMVSPHCNSDSQNSTLFGVNIDSSGLLLPTTVPRYTTSSADTDSSTMPLGESGFQGSLYGCMQDSSELLQSPGQLDPQNQTQTFVKVYKSGSVGRSLDISRFSSYHELREELGQMFAIEGKLEDPLRSGWQLIFVDRENDVL…	FTRINITY_DN59213_c2_g2::FTRINITY_DN59213_c2_g2_i17::g.12207::m.12207	PF02309.15|AUX_IAA|AUX/IAA family|336-422|E:8.7e-08	1	428					336	422		393
FTRINITY_DN59213_c2_g2_i18	FTRINITY_DN59213_c2_g2	Auxin response factor 8	ARF8	ARF8_FTRINITY_DN59213_c2_g2	3570	3591	3582	-39.8	-32.2	0.809	4	UUAGAUCAGGCUGGCAGCUUAU&UGAAGCUGCCAGCAUGAUCUAA	2	0.0143	261816	FTRINITY_DN59213_c2_g2_i18	2429	3820	+	MTGGVTDGRDNTTNGLMWLRGGPGDQGVNSLNVKGVGLLPWMQQRLDPTLIGNNQNQQYQAVLAAADLRNAGSENLLRQQMMNFQQPFCPQQLGNSNPPLHLLQQQGIQQSVSHNILPPEAQSLTENLSQQLLQKPLINREDQAQKQQHTYHNLHLIQSFQTDQLHHSIMPSPSYSKQDFLDSNMKFSVSVSSGQNMLGSLCPEGSGNLLNLSRSAQTMLTEQQLHQQSWAPKYKSLQVNAFGNSVSHGQYSGKDTTMVSPHCNSDNQNPTLFGVNVDSSGLLPTTVPRYTISSADTDSLTMPLGKSGFLGSLYACVQDSSELLQSSGQVDPQNQTQKFVKVYKSGSVGRSLDISRFSSYHELREELSQMFAVEGKLEDPLRSGWQLIFVDRENDVLLL…	FTRINITY_DN59213_c2_g2::FTRINITY_DN59213_c2_g2_i18::g.12211::m.12211	PF02309.15|AUX_IAA|AUX/IAA family|333-418|E:1.1e-07	1	464					333	418		391
FTRINITY_DN59213_c2_g2_i19	FTRINITY_DN59213_c2_g2	Auxin response factor 8	ARF8	ARF8_FTRINITY_DN59213_c2_g2	3594	3615	3606	-39.8	-32.2	0.809	4	UUAGAUCAGGCUGGCAGCUUAU&UGAAGCUGCCAGCAUGAUCUAA	0	0.0011	261817	FTRINITY_DN59213_c2_g2_i19	2447	3730	+	MTGGVTDGRDNTTNGLMWLRGAPGDQGVNSLNFQGAGLFPWMQQRLDPTMLGNDQNQQYQAMLAAAGLQNLGSGDLLRQQMMNFQQPFYLQQSGNSNPPLQLQQQQAIQQSVSPNILQPQAQLLTENLSQQLLRKPPINREDQAQQQQHTYQDSLLIQTDQLHQRQHSNLPSPSYSKSDFFDSSMKLSAASVSPGQNMLGSLCPEGSGNLLNLSKSAQSMLTEQQLHQQSWAPEYTPLPVIPFGNSVSHVQYSGKDATMVSPHCNSDSQNSTLFGVNIDSSGLLLPTTVPRYTTSSADTDSSTMPLGESGFQGSLYGCMQDSSELLQSPGQLDPQNQTQTFVKVYKSGSVGRSLDISRFSSYHELREELGQMFAIEGKLEDPLRSGWQLIFVDRENDVL…	FTRINITY_DN59213_c2_g2::FTRINITY_DN59213_c2_g2_i19::g.12215::m.12215	PF02309.15|AUX_IAA|AUX/IAA family|336-422|E:8.7e-08	1	428					336	422		393
FTRINITY_DN59213_c2_g2_i22	FTRINITY_DN59213_c2_g2	Auxin response factor 8	ARF8	ARF8_FTRINITY_DN59213_c2_g2	3337	3357	3348	-38.9	-31.3	0.8046	4	UAGAUCAGGCUGGCAGCUUAU&UGAAGCUGCCAGCAUGAUCUA	2	0.0377	261820	FTRINITY_DN59213_c2_g2_i22	1994	3586	+	MGTVTGISDLDPVRWPNSHWRSVKVGWDESTAGERQPHVSLWEIEPLTTFPMYPSLYPLRLKRAWHPGTSSFLDGRDNTTNGLMWLRGGPGDQGVNSLNVKGVGLLPWMQQRLDPTLIGNNQNQQYQAVLAAADLRNAGSENLLRQQMMNFQQPFCPQQLGNSNPPLHLLQQQGIQQSVSHNILPPEAQSLTENLSQQLLQKPLINREDQAQKQQHTYHNLHLIQSFQTDQLHHSIMPSPSYSKQDFLDSNMKFSVSVSSGQNMLGSLCPEGSGNLLNLSRSAQTMLTEQQLHQQSWAPKYKSLQVNAFGNSVSHGQYSGKDTTMVSPHCNSDNQNPTLFGVNVDSSGLLPTTVPRYTISSADTDSLTMPLGKSGFLGSLYACVQDSSELLQSSGQVDP…	FTRINITY_DN59213_c2_g2::FTRINITY_DN59213_c2_g2_i22::g.12222::m.12222	PF06507.12|Auxin_resp|Auxin response factor|1-24|E:2.1e-05`PF02309.15|AUX_IAA|AUX/IAA family|400-485|E:1.4e-07	1	531			1	24	400	485		458
FTRINITY_DN59213_c2_g2_i24	FTRINITY_DN59213_c2_g2	Auxin response factor 8	ARF8	ARF8_FTRINITY_DN59213_c2_g2	3577	3597	3588	-38.9	-31.3	0.8046	4	UAGAUCAGGCUGGCAGCUUAU&UGAAGCUGCCAGCAUGAUCUA	0	0.0015	261822	FTRINITY_DN59213_c2_g2_i24	2429	3712	+	MTGGVTDGRDNTTNGLMWLRGAPGDQGVNSLNFQGAGLFPWMQQRLDPTMLGNDQNQQYQAMLAAAGLQNLGSGDLLRQQMMNFQQPFYLQQSGNSNPPLQLQQQQAIQQSVSPNILQPQAQLLTENLSQQLLRKPPINREDQAQQQQHTYQDSLLIQTDQLHQRQHSNLPSPSYSKSDFFDSSMKLSAASVSPGQNMLGSLCPEGSGNLLNLSKSAQSMLTEQQLHQQSWAPEYTPLPVIPFGNSVSHVQYSGKDATMVSPHCNSDSQNSTLFGVNIDSSGLLLPTTVPRYTTSSADTDSSTMPLGESGFQGSLYGCMQDSSELLQSPGQLDPQNQTQTFVKVYKSGSVGRSLDISRFSSYHELREELGQMFAIEGKLEDPLRSGWQLIFVDRENDVL…	FTRINITY_DN59213_c2_g2::FTRINITY_DN59213_c2_g2_i24::g.12226::m.12226	PF02309.15|AUX_IAA|AUX/IAA family|336-422|E:8.7e-08	1	428					336	422		393
FTRINITY_DN59213_c2_g2_i25	FTRINITY_DN59213_c2_g2	Auxin response factor 8	ARF8	ARF8_FTRINITY_DN59213_c2_g2	3512	3533	3524	-39.8	-32.2	0.809	4	UUAGAUCAGGCUGGCAGCUUAU&UGAAGCUGCCAGCAUGAUCUAA	0	0.0022	261823	FTRINITY_DN59213_c2_g2_i25	2365	3648	+	MTGGVTDGRDNTTNGLMWLRGAPGDQGVNSLNFQGAGLFPWMQQRLDPTMLGNDQNQQYQAMLAAAGLQNLGSGDLLRQQMMNFQQPFYLQQSGNSNPPLQLQQQQAIQQSVSPNILQPQAQLLTENLSQQLLRKPPINREDQAQQQQHTYQDSLLIQTDQLHQRQHSNLPSPSYSKSDFFDSSMKLSAASVSPGQNMLGSLCPEGSGNLLNLSKSAQSMLTEQQLHQQSWAPEYTPLPVIPFGNSVSHVQYSGKDATMVSPHCNSDSQNSTLFGVNIDSSGLLLPTTVPRYTTSSADTDSSTMPLGESGFQGSLYGCMQDSSELLQSPGQLDPQNQTQTFVKVYKSGSVGRSLDISRFSSYHELREELGQMFAIEGKLEDPLRSGWQLIFVDRENDVL…	FTRINITY_DN59213_c2_g2::FTRINITY_DN59213_c2_g2_i25::g.12230::m.12230	PF02309.15|AUX_IAA|AUX/IAA family|336-422|E:8.7e-08	1	428					336	422		393
FTRINITY_DN59213_c2_g2_i26	FTRINITY_DN59213_c2_g2	Auxin response factor 8	ARF8	ARF8_FTRINITY_DN59213_c2_g2	3489	3509	3500	-38.9	-31.3	0.8046	4	UAGAUCAGGCUGGCAGCUUAU&UGAAGCUGCCAGCAUGAUCUA	0	0.0028	261824	FTRINITY_DN59213_c2_g2_i26	2347	3738	+	MTGGVTDGRDNTTNGLMWLRGGPGDQGVNSLNVKGVGLLPWMQQRLDPTLIGNNQNQQYQAVLAAADLRNAGSENLLRQQMMNFQQPFCPQQLGNSNPPLHLLQQQGIQQSVSHNILPPEAQSLTENLSQQLLQKPLINREDQAQKQQHTYHNLHLIQSFQTDQLHHSIMPSPSYSKQDFLDSNMKFSVSVSSGQNMLGSLCPEGSGNLLNLSRSAQTMLTEQQLHQQSWAPKYKSLQVNAFGNSVSHGQYSGKDTTMVSPHCNSDNQNPTLFGVNVDSSGLLPTTVPRYTISSADTDSLTMPLGKSGFLGSLYACVQDSSELLQSSGQVDPQNQTQKFVKVYKSGSVGRSLDISRFSSYHELREELSQMFAVEGKLEDPLRSGWQLIFVDRENDVLLL…	FTRINITY_DN59213_c2_g2::FTRINITY_DN59213_c2_g2_i26::g.12233::m.12233	PF02309.15|AUX_IAA|AUX/IAA family|333-418|E:1.1e-07	1	464					333	418		391
FTRINITY_DN59213_c2_g2_i28	FTRINITY_DN59213_c2_g2	Auxin response factor 8	ARF8	ARF8_FTRINITY_DN59213_c2_g2	3495	3515	3506	-38.9	-31.3	0.8046	4	UAGAUCAGGCUGGCAGCUUAU&UGAAGCUGCCAGCAUGAUCUA	0	0.0013	261826	FTRINITY_DN59213_c2_g2_i28	2347	3630	+	MTGGVTDGRDNTTNGLMWLRGAPGDQGVNSLNFQGAGLFPWMQQRLDPTMLGNDQNQQYQAMLAAAGLQNLGSGDLLRQQMMNFQQPFYLQQSGNSNPPLQLQQQQAIQQSVSPNILQPQAQLLTENLSQQLLRKPPINREDQAQQQQHTYQDSLLIQTDQLHQRQHSNLPSPSYSKSDFFDSSMKLSAASVSPGQNMLGSLCPEGSGNLLNLSKSAQSMLTEQQLHQQSWAPEYTPLPVIPFGNSVSHVQYSGKDATMVSPHCNSDSQNSTLFGVNIDSSGLLLPTTVPRYTTSSADTDSSTMPLGESGFQGSLYGCMQDSSELLQSPGQLDPQNQTQTFVKVYKSGSVGRSLDISRFSSYHELREELGQMFAIEGKLEDPLRSGWQLIFVDRENDVL…	FTRINITY_DN59213_c2_g2::FTRINITY_DN59213_c2_g2_i28::g.12238::m.12238	PF02309.15|AUX_IAA|AUX/IAA family|336-422|E:8.7e-08	1	428					336	422		393
FTRINITY_DN59213_c2_g2_i29	FTRINITY_DN59213_c2_g2	Auxin response factor 8	ARF8	ARF8_FTRINITY_DN59213_c2_g2	3513	3533	3524	-38.9	-31.3	0.8046	4	UAGAUCAGGCUGGCAGCUUAU&UGAAGCUGCCAGCAUGAUCUA	0	0.0009	261827	FTRINITY_DN59213_c2_g2_i29	2365	3648	+	MTGGVTDGRDNTTNGLMWLRGAPGDQGVNSLNFQGAGLFPWMQQRLDPTMLGNDQNQQYQAMLAAAGLQNLGSGDLLRQQMMNFQQPFYLQQSGNSNPPLQLQQQQAIQQSVSPNILQPQAQLLTENLSQQLLRKPPINREDQAQQQQHTYQDSLLIQTDQLHQRQHSNLPSPSYSKSDFFDSSMKLSAASVSPGQNMLGSLCPEGSGNLLNLSKSAQSMLTEQQLHQQSWAPEYTPLPVIPFGNSVSHVQYSGKDATMVSPHCNSDSQNSTLFGVNIDSSGLLLPTTVPRYTTSSADTDSSTMPLGESGFQGSLYGCMQDSSELLQSPGQLDPQNQTQTFVKVYKSGSVGRSLDISRFSSYHELREELGQMFAIEGKLEDPLRSGWQLIFVDRENDVL…	FTRINITY_DN59213_c2_g2::FTRINITY_DN59213_c2_g2_i29::g.12242::m.12242	PF02309.15|AUX_IAA|AUX/IAA family|336-422|E:8.7e-08	1	428					336	422		393
FTRINITY_DN59213_c2_g2_i3	FTRINITY_DN59213_c2_g2	Auxin response factor 8	ARF8	ARF8_FTRINITY_DN59213_c2_g2	3506	3527	3518	-39.8	-32.2	0.809	4	UUAGAUCAGGCUGGCAGCUUAU&UGAAGCUGCCAGCAUGAUCUAA	0	0.0002	261828	FTRINITY_DN59213_c2_g2_i3	2365	3756	+	MTGGVTDGRDNTTNGLMWLRGGPGDQGVNSLNVKGVGLLPWMQQRLDPTLIGNNQNQQYQAVLAAADLRNAGSENLLRQQMMNFQQPFCPQQLGNSNPPLHLLQQQGIQQSVSHNILPPEAQSLTENLSQQLLQKPLINREDQAQKQQHTYHNLHLIQSFQTDQLHHSIMPSPSYSKQDFLDSNMKFSVSVSSGQNMLGSLCPEGSGNLLNLSRSAQTMLTEQQLHQQSWAPKYKSLQVNAFGNSVSHGQYSGKDTTMVSPHCNSDNQNPTLFGVNVDSSGLLPTTVPRYTISSADTDSLTMPLGKSGFLGSLYACVQDSSELLQSSGQVDPQNQTQKFVKVYKSGSVGRSLDISRFSSYHELREELSQMFAVEGKLEDPLRSGWQLIFVDRENDVLLL…	FTRINITY_DN59213_c2_g2::FTRINITY_DN59213_c2_g2_i3::g.12181::m.12181	PF02309.15|AUX_IAA|AUX/IAA family|333-418|E:1.1e-07	1	464					333	418		391
FTRINITY_DN59213_c2_g2_i4	FTRINITY_DN59213_c2_g2	Auxin response factor 8	ARF8	ARF8_FTRINITY_DN59213_c2_g2	3494	3515	3506	-39.8	-32.2	0.809	4	UUAGAUCAGGCUGGCAGCUUAU&UGAAGCUGCCAGCAUGAUCUAA	0	0.0026	261829	FTRINITY_DN59213_c2_g2_i4	2347	3630	+	MTGGVTDGRDNTTNGLMWLRGAPGDQGVNSLNFQGAGLFPWMQQRLDPTMLGNDQNQQYQAMLAAAGLQNLGSGDLLRQQMMNFQQPFYLQQSGNSNPPLQLQQQQAIQQSVSPNILQPQAQLLTENLSQQLLRKPPINREDQAQQQQHTYQDSLLIQTDQLHQRQHSNLPSPSYSKSDFFDSSMKLSAASVSPGQNMLGSLCPEGSGNLLNLSKSAQSMLTEQQLHQQSWAPEYTPLPVIPFGNSVSHVQYSGKDATMVSPHCNSDSQNSTLFGVNIDSSGLLLPTTVPRYTTSSADTDSSTMPLGESGFQGSLYGCMQDSSELLQSPGQLDPQNQTQTFVKVYKSGSVGRSLDISRFSSYHELREELGQMFAIEGKLEDPLRSGWQLIFVDRENDVL…	FTRINITY_DN59213_c2_g2::FTRINITY_DN59213_c2_g2_i4::g.12184::m.12184	PF02309.15|AUX_IAA|AUX/IAA family|336-422|E:8.7e-08	1	428					336	422		393
FTRINITY_DN59213_c2_g2_i6	FTRINITY_DN59213_c2_g2	Auxin response factor 8	ARF8	ARF8_FTRINITY_DN59213_c2_g2	3418	3439	3430	-39.8	-32.2	0.809	4	UUAGAUCAGGCUGGCAGCUUAU&UGAAGCUGCCAGCAUGAUCUAA	0	0.0017	261831	FTRINITY_DN59213_c2_g2_i6	2076	3668	+	MGTVTGISDLDPVRWPNSHWRSVKVGWDESTAGERQPHVSLWEIEPLTTFPMYPSLYPLRLKRAWHPGTSSFLDGRDNTTNGLMWLRGGPGDQGVNSLNVKGVGLLPWMQQRLDPTLIGNNQNQQYQAVLAAADLRNAGSENLLRQQMMNFQQPFCPQQLGNSNPPLHLLQQQGIQQSVSHNILPPEAQSLTENLSQQLLQKPLINREDQAQKQQHTYHNLHLIQSFQTDQLHHSIMPSPSYSKQDFLDSNMKFSVSVSSGQNMLGSLCPEGSGNLLNLSRSAQTMLTEQQLHQQSWAPKYKSLQVNAFGNSVSHGQYSGKDTTMVSPHCNSDNQNPTLFGVNVDSSGLLPTTVPRYTISSADTDSLTMPLGKSGFLGSLYACVQDSSELLQSSGQVDP…	FTRINITY_DN59213_c2_g2::FTRINITY_DN59213_c2_g2_i6::g.12189::m.12189	PF06507.12|Auxin_resp|Auxin response factor|1-24|E:2.1e-05`PF02309.15|AUX_IAA|AUX/IAA family|400-485|E:1.4e-07	1	531			1	24	400	485		458

## Sheet: Table S5
Table S5. Amino acid sequences of middle domains of miRNA-targeted LlARFs.
ID_Target	MD_seq
ARF6_FTRINITY_DN57891_c1_g1_i1	KVGWDESTAGDRQPRVSLWEIEPLTTFPMYPSPFPLRLKRPWPPGLPSFHGMKDEDFGMNSPLLWLRDPDRGLQSINFQGMGVNPWMQQRFDPSMLNMQTDMYQAVSATALPDMRTLDPSKQHSSSLVQFQQPQNFPNRTAALMQAQMLQQSQSQQAFQNNQENQQSSQSQAQTQMQQLQHQHSFNSQHQLHHNQQPQQMQQQQQQQPQQMVDNQQISNAVSTMSQFISAPQSQSPLMQAISSLSQQQTFSDSSANPTTIVSPLHNILGSFALDENSHLLNLPRTSSWIPVQTSTAWPPAKRVAVDSLLSSGASQCAMLQADQLGQPQSTMSKNAITLPPFPGRECSIDQEGNNDPQNNLLFGVNIEPSSLLVQNGMAGLKGVVGNSDSPAMPFQSSNF…
ARF6_FTRINITY_DN57891_c1_g1_i10	KVGWDESTAGERQPRVSLWEIEPLTTFPMYPSPFPLRLKRPWPPGLPSFHAGMKDEDFGINSPMLWLPDSDRGLQSINFQGMGVNPWMQQRFDPSMLNMQTDMYQAVAAAALQDMRTVDPSKQHPAPLVQFQQPQNLPNRTAALVQAQMLQQSQSQQQAFQNNQENQQSSQSQAHTQMHLQQQLQHQHSFNSQHGRHHNKQQQQTQQQQQQQVPQQMVDNQQISNAVSTMSQFVSAPQSQSPHMQAFVSLSQQQTFSDSSGNPTTIVSPLHSILGSFPQDENSHLLNLPTTNTWVPVQTSTAWPTAWPPTKRVAMDPLLSSGISQCVLPQVDRVGQPLSTMSQNGITLPPFPGRECALDHEGSNDPQNNLLFGVNIEPSSLLVRNGMTNLKGVSNNSDS…
ARF6_FTRINITY_DN57891_c1_g1_i11	KVGWDESTAGDRQPRVSLWEIEPLTTFPMYPSPFPLRLKRPWPPGLPSFHGMKDEDFGMNSPLLWLRDPDRGLQSINFQGMGVNPWMQQRFDPSMLNMQTDMYQAVSATALPDMRTLDPSKQHSSSLVQFQQPQNFPNRTAALMQAQMLQQSQSQQAFQNNQENQQSSQSQAQTQMQQLQHQHSFNSQHQLHHNQQPQQMQQQQQQQPQQMVDNQQISNAVSTMSQFISAPQSQSPLMQAISSLSQQQTFSDSSANPTTIVSPLHNILGSFALDENSHLLNLPRTSSWIPVQTSTAWPPAKRVAVDSLLSSGASQCAMLQADQLGQPQSTMSKNAITLPPFPGRECSIDQEGNNDPQNNLLFGVNIEPSSLLVQNGMAGLKGVVGNSDSPAMPFQSSNF…
ARF6_FTRINITY_DN57891_c1_g1_i12	KVGWDESTAGERQPRVSLWEIEPLTTFPMYPSPFPLRLKRPWPPGLPSFHAGMKDEDFGINSPMLWLPDSDRGLQSINFQGMGVNPWMQQRFDPSMLNMQTDMYQAVAAAALQDMRTVDPSKQHPAPLVQFQQPQNLPNRTAALVQAQMLQQSQSQQQAFQNNQENQQSSQSQAHTQMHLQQQLQHQHSFNSQHGRHHNKQQQQTQQQQQQQVPQQMVDNQQISNAVSTMSQFVSAPQSQSPHMQAFVSLSQQQTFSDSSGNPTTIVSPLHSILGSFPQDENSHLLNLPTTNTWVPVQTSTAWPTAWPPTKRVAMDPLLSSGISQCVLPQVDRVGQPLSTMSQNGITLPPFPGRECALDHEGSNDPQNNLLFGVNIEPSSLLVRNGMTNLKGVSNNSDS…
ARF6_FTRINITY_DN57891_c1_g1_i14	KVGWDESTAGERQPRVSLWEIEPLTTFPMYPSPFPLRLKRPWPPGLPSFHAGMKDEDFGINSPMLWLPDSDRGLQSINFQGMGVNPWMQQRFDPSMLNMQTDMYQAVAAAALQDMRTVDPSKQHPAPLVQFQQPQNLPNRTAALVQAQMLQQSQSQQQAFQNNQENQQSSQSQAHTQMHLQQQLQHQHSFNSQHGRHHNKQQQQTQQQQQQQVPQQMVDNQQISNAVSTMSQFVSAPQSQSPHMQAFVSLSQQQTFSDSSGNPTTIVSPLHSILGSFPQDENSHLLNLPTTNTWVPVQTSTAWPTAWPPTKRVAMDPLLSSGISQCVLPQVDRVGQPLSTMSQNGITLPPFPGRECALDHEGSNDPQNNLLFGVNIEPSSLLVRNGMTNLKGVSNNSDS…
ARF6_FTRINITY_DN57891_c1_g1_i16	KVGWDESTAGDRQPRVSLWEIEPLTTFPMYPSPFPLRLKRPWPPGLPSFHGMKDEDFGMNSPLLWLRDPDRGLQSINFQGMGVNPWMQQRFDPSMLNMQTDMYQAVSATALPDMRTLDPSKQHSSSLVQFQQPQNFPNRTAALMQAQMLQQSQSQQAFQNNQENQQSSQSQAQTQMQQLQHQHSFNSQHQLHHNQQPQQMQQQQQQQPQQMVDNQQISNAVSTMSQFISAPQSQSPLMQAISSLSQQQTFSDSSANPTTIVSPLHNILGSFALDENSHLLNLPRTSSWIPVQTSTAWPPAKRVAVDSLLSSGASQCAMLQADQLGQPQSTMSKNAITLPPFPGRECSIDQEGNNDPQNNLLFGVNIEPSSLLVQNGMAGLKGVVGNSDSPAMPFQSSNF…
ARF6_FTRINITY_DN57891_c1_g1_i6	KVGWDESTAGDRQPRVSLWEIEPLTTFPMYPSPFPLRLKRPWPPGLPSFHGMKDEDFGMNSPLLWLRDPDRGLQSINFQGMGVNPWMQQRFDPSMLNMQTDMYQAVSATALPDMRTLDPSKQHSSSLVQFQQPQNFPNRTAALMQAQMLQQSQSQQAFQNNQENQQSSQSQAQTQMQQLQHQHSFNSQHQLHHNQQPQQMQQQQQQQPQQMVDNQQISNAVSTMSQFISAPQSQSPLMQAISSLSQQQTFSDSSANPTTIVSPLHNILGSFALDENSHLLNLPRTSSWIPVQTSTAWPPAKRVAVDSLLSSGASQCAMLQADQLGQPQSTMSKNAITLPPFPGRECSIDQEGNNDPQNNLLFGVNIEPSSLLVQNGMAGLKGVVGNSDSPAMPFQSSNF…
ARF6_FTRINITY_DN57891_c1_g1_i7	KVGWDESTAGDRQPRVSLWEIEPLTTFPMYPSPFPLRLKRPWPPGLPSFHGMKDEDFGMNSPLLWLRDPDRGLQSINFQGMGVNPWMQQRFDPSMLNMQTDMYQAVSATALPDMRTLDPSKQHSSSLVQFQQPQNFPNRTAALMQAQMLQQSQSQQAFQNNQENQQSSQSQAQTQMQQLQHQHSFNSQHQLHHNQQPQQMQQQQQQQPQQMVDNQQISNAVSTMSQFISAPQSQSPLMQAISSLSQQQTFSDSSANPTTIVSPLHNILGSFALDENSHLLNLPRTSSWIPVQTSTAWPPAKRVAVDSLLSSGASQCAMLQADQLGQPQSTMSKNAITLPPFPGRECSIDQEGNNDPQNNLLFGVNIEPSSLLVQNGMAGLKGVVGNSDSPAMPFQSSNF…
ARF6_FTRINITY_DN57891_c1_g1_i9	KVGWDESTAGDRQPRVSLWEIEPLTTFPMYPSPFPLRLKRPWPPGLPSFHGMKDEDFGMNSPLLWLRDPDRGLQSINFQGMGVNPWMQQRFDPSMLNMQTDMYQAVSATALPDMRTLDPSKQHSSSLVQFQQPQNFPNRTAALMQAQMLQQSQSQQAFQNNQENQQSSQSQAQTQMQQLQHQHSFNSQHQLHHNQQPQQMQQQQQQQPQQMVDNQQISNAVSTMSQFISAPQSQSPLMQAISSLSQQQTFSDSSANPTTIVSPLHNILGSFALDENSHLLNLPRTSSWIPVQTSTAWPPAKRVAVDSLLSSGASQCAMLQADQLGQPQSTMSKNAITLPPFPGRECSIDQEGNNDPQNNLLFGVNIEPSSLLVQNGMAGLKGVVGNSDSPAMPFQSSNF…
ARF8_FTRINITY_DN59213_c2_g2_i22	KVGWDESTAGERQPHVSLWEIEPLTTFPMYPSLYPLRLKRAWHPGTSSFLDGRDNTTNGLMWLRGGPGDQGVNSLNVKGVGLLPWMQQRLDPTLIGNNQNQQYQAVLAAADLRNAGSENLLRQQMMNFQQPFCPQQLGNSNPPLHLLQQQGIQQSVSHNILPPEAQSLTENLSQQLLQKPLINREDQAQKQQHTYHNLHLIQSFQTDQLHHSIMPSPSYSKQDFLDSNMKFSVSVSSGQNMLGSLCPEGSGNLLNLSRSAQTMLTEQQLHQQSWAPKYKSLQVNAFGNSVSHGQYSGKDTTMVSPHCNSDNQNPTLFGVNVDSSGLLPTTVPRYTISSADTDSLTMPLGKSGFLGSLYACVQDSSELLQSSGQVDPQNQTQKFVKVYKSGSVGRSLDISR
ARF8_FTRINITY_DN59213_c2_g2_i6	KVGWDESTAGERQPHVSLWEIEPLTTFPMYPSLYPLRLKRAWHPGTSSFLDGRDNTTNGLMWLRGGPGDQGVNSLNVKGVGLLPWMQQRLDPTLIGNNQNQQYQAVLAAADLRNAGSENLLRQQMMNFQQPFCPQQLGNSNPPLHLLQQQGIQQSVSHNILPPEAQSLTENLSQQLLQKPLINREDQAQKQQHTYHNLHLIQSFQTDQLHHSIMPSPSYSKQDFLDSNMKFSVSVSSGQNMLGSLCPEGSGNLLNLSRSAQTMLTEQQLHQQSWAPKYKSLQVNAFGNSVSHGQYSGKDTTMVSPHCNSDNQNPTLFGVNVDSSGLLPTTVPRYTISSADTDSLTMPLGKSGFLGSLYACVQDSSELLQSSGQVDPQNQTQKFVKVYKSGSVGRSLDISR
ARF17_FTRINITY_DN54222_c5_g10_i1	QVAWDDSEPFQNAKLVSPWQVELVSATPALHAAFTSTKRFRPAHGSLVLTDGEEPLFPLTGYSNSTTGQLNRTSSGYGTFPAGMQGARHDFFPRHNFYNFSGDMSHLYLANSFVNNLAPSLNTLSTELNIGSSQSDNLSPDSQGSLHSFGIEIFGTHNCNSTTSGSGSIQLFGATIETRKPT*
ARF17_FTRINITY_DN54222_c5_g10_i5	QVAWDDSEPFQNAKLVSPWQVELVSATPALHAAFTSTKRFRPAHGSLVLTDGEEPLFPLTGYSNSTTGQLNRTSSGYGTFPAGMQGARHDFFS*
ARF17_FTRINITY_DN58095_c1_g6_i1	QVAWDEPEVLKNAKRVSPWQVELVSPQPSLHTAFPPRKKFRFAQVTGVLSDREGDPYFPMSRFTNSTMEHLNQTLLSSETFPAGMQGARHDVVSASKNFNFTNGIDNHHLRMDSSFVNNRMPMLKTVSSELNISSSQSDDLSPNSQSSLHFFSTEFSGAHNGNTAKLGSGSILLFGKIIQPVVNDAGCMRDDGNKGCSETEGIDNPPDHSLTYLKLLNRLDVQSKLPSPVDASYL*
ARF17_FTRINITY_DN58095_c1_g6_i2	QVAWDEPEVLKNAKRVSPWQVELVSPQPSLHTAFPPRKKFRFAQVTGVLSDREGDPYFPMSRFTNSTMEHLNQTLLSSETFPAGMQGARHDVVSASKNFNFTNGIDNHHLRMDSSFVNNRMPMLKTVSSELNISSSQSDDLSPNSQSSLHFFSTEFSGAHNGNTAKLGSGSILLFGKIIQPVVNDAGCMRDDGNKGCSETEGIDNPPDHSLTYLKLLNRLDVQSKLPSPVDASYL*
ARF18_FTRINITY_DN53543_c0_g1_i1	LRVTWDEPDLLHNVKHVSPWLVELVSNNIPVIHLKPFSPPRKKPRFPPHPDLPYDIQFPIPMFSGNPAGTSSPLRCLSDNAPASIQGARHTQIGKSLSDLHLRNNKLHFGVFPTNIQQLNLHAAGISNGNVTNHDKSKESLSCLLTMGNSHKSLEKSDNVKRHQFLLFGQPILTEQQISGRACSSDLLSQNCSTGKDSRDENKDRGKWLFSDSQSTLLQQFSPGKSCNTESWKLGLDTSGHCKVFMESEDVGRTLDLSSFGSYEELYRRLANMFGIERSEMMSHVLYRDATGAVKQIGEEPFRYLSSFSS*
ARF18_FTRINITY_DN53543_c0_g1_i14	QVTWDEPDLLHNVKHVSPWLVELVSNVPVIHLSPFSPPRKRLRFPPHSEFPYDVQFPIPMFSGNAVGTSSPLRCLSDNAPAGIQEARHAQIGKSLSDFHFHNNKLQLGVLPTNIQQLNLNAAGISNVNMTNHDKSKESLSWLLTNGNSHKSLEKSNKVKRHQFLLFGQPILTEQQISRKACSCDLLSQNCSAGKDSPDENKDKEKSFSIDSQSTLSQQFSPAKSCTTEPWHLGLDTTGHCKVFMETEDVGRTLDLSSFGSYEELYRRLSNMFGTERSEMLRHVLYRDATGTVKQIGEEPFSDFKNTAKRLTILTDSSKDTKRTWIAGTLNAEHGLDASNKTGCLSIFA*
ARF18_FTRINITY_DN53543_c0_g1_i16	LRVTWDEPDLLHNVKHVSPWLVELVSNNIPVIHLKPFSPPRKKPRFPPHPDLPYDIQFPIPMFSGNPAGTSSPLRCLSDNAPASIQGARHTQIGKSLSDLHLRNNKLHFGVFPTNIQQLNLHAAGISNGNVTNHDKSKESLSCLLTMGNSHKSLEKSDNVKRHQFLLFGQPILTEQQISGRACSSDLLSQNCSTGKDSRDENKDRGKWLFSDSQSTLLQQFSPGKSCNTESWKLGLDTSGHCKVFMESEDVGRTLDLSSFGSYEELYRRLANMFGIERSEMMSHVLYRDATGAVKQIGEEPFSDFMKTAKRLTILTDSSSKDSKRTWITGTRNGEHGLDASNNTGHLSIFA*
ARF18_FTRINITY_DN53543_c0_g1_i17	QVTWDEPDLLHNVKHVSPWLVELVSNVPVIHLSPFSPPRKRLRFPPHSEFPYDVQFPIPMFSGNAVGTSSPLRCLSDNAPAGIQEARHAQIGKSLSDFHFHNNKLQLGVLPTNIQQLNLNAAGISNVNMTNHDKSKESLSWLLTNGNSHKSLEKSNKVKRHQFLLFGQPILTEQQISRKACSCDLLSQNCSAGKDSPDENKDKEKSFSIDSQSTLSQQFSPAKSCTTEPWHLGLDTTGHCKVFMETEDVGRTLDLSSFGSYEELYRRLSNMFGTERSEMLRHVLYRDATGTVKQIGEEPFSDFKNTAKRLTILTDSSKDTKRTWIAGTLNAEHGLDASNKTGCLSIFA*
ARF18_FTRINITY_DN53543_c0_g1_i20	QVTWDEPDLLHNVKHVSPWLVELVSNVPVIHLSPFSPPRKRLRFPPHSEFPYDVQFPIPMFSGNAVGTSSPLRCLSDNAPAGIQEARHAQIGKSLSDFHFHNNKLQLGVLPTNIQQLNLNAAGISNVNMTNHDKSKESLSWLLTNGNSHKSLEKSNKVKRHQFLLFGQPILTEQQISRKACSCDLLSQNCSAGKDSPDENKDKEKSFSIDSQSTLSQQFSPAKSCTTEPWHLGLDTTGHCKVFMETEDVGRTLDLSSFGSYEELYRRLSNMFGTERSEMLRHVLYRDATGTVKQIGEEPFRYHFCLVNLLIHSTQFSQWYRCYITIWRSRVQIYVTE*
ARF18_FTRINITY_DN53543_c0_g1_i21	LRVTWDEPDLLHNVKHVSPWLVELVSNNIPVIHLKPFSPPRKKPRFPPHPDLPYDIQFPIPMFSGNPAGTSSPLRCLSDNAPASIQGARHTQIGKSLSDLHLRNNKLHFGVFPTNIQQLNLHAAGISNGNVTNHDKSKESLSCLLTMGNSHKSLEKSDNVKRHQFLLFGQPILTEQQISGRACSSDLLSQNCSTGKDSRDENKDRGKWLFSDSQSTLLQQFSPGKSCNTESWKLGLDTSGHCKVFMESEDVGRTLDLSSFGSYEELYRRLANMFGIERSEMMSHVLYRDATGAVKQIGEEPFSDFMKTAKRLTILTDSSSKDSKSLCCRTWITGTRNGEHGLDASNNTGHLSIFA*
ARF18_FTRINITY_DN53543_c0_g1_i23	LRVTWDEPDLLHNVKHVSPWLVELVSNNIPVIHLKPFSPPRKKPRFPPHPDLPYDIQFPIPMFSGNPAGTSSPLRCLSDNAPASIQGARHTQIGKSLSDLHLRNNKLHFGVFPTNIQQLNLHAAGISNGNVTNHDKSKESLSCLLTMGNSHKSLEKSDNVKRHQFLLFGQPILTEQQISGRACSSDLLSQNCSTGKDSRDENKDRGKWLFSDSQSTLLQQFSPGKSCNTESWKLGLDTSGHCKVFMESEDVGRTLDLSSFGSYEELYRRLANMFGIERSEMMSHVLYRDATGAVKQIGEEPFSDFMKTAKRLTILTDSSSKDSKRYKHKI*
ARF18_FTRINITY_DN53543_c0_g1_i24	LRVTWDEPDLLHNVKHVSPWLVELVSNNIPVIHLKPFSPPRKKPRFPPHPDLPYDIQFPIPMFSGNPAGTSSPLRCLSDNAPASIQGARHTQIGKSLSDLHLRNNKLHFGVFPTNIQQLNLHAAGISNGNVTNHDKSKESLSCLLTMGNSHKSLEKSDNVKRHQFLLFGQPILTEQQISGRACSSDLLSQNCSTGKDSRDENKDRGKWLFSDSQSTLLQQFSPGKSCNTESWKLGLDTSGHCKVFMESEDVGRTLDLSSFGSYEELYRRLANMFGIERSEMMSHVLYRDATGAVKQIGEEPFRYLSSFSS*
ARF18_FTRINITY_DN53543_c0_g1_i26	QVTWDEPDLLHNVKHVSPWLVELVSNVPVIHLSPFSPPRKRLRFPPHSEFPYDVQFPIPMFSGNAVGTSSPLRCLSDNAPAGIQEARHAQIGKSLSDFHFHNNKLQLGVLPTNIQQLNLNAAGISNVNMTNHDKSKESLSWLLTNGNSHKSLEKSNKVKRHQFLLFGQPILTEQQISRKACSCDLLSQNCSAGKDSPDENKDKEKSFSIDSQSTLSQQFSPAKSCTTEPWHLGLDTTGHCKVFMETEDVGRTLDLSSFGSYEELYRRLSNMFGTERSEMLRHVLYRDATGTVKQIGEEPFRYHFCLVNLLIHSTQFSQWYRCYITIWRSRVQIYVTE*
ARF18_FTRINITY_DN53543_c0_g2_i1	QVTWDEPDLLQNVKRVSPWLVELVSNMPVVNLTPFSPPRKKPRFPQHPDFPLDVQFPIPMFSGNQHGHNNPLCGLSDNAPAGIQGARHAHYGISLSDIHNNNNKLQLGLFPANMQQLNVISNANLSNRVKSKESLSCLLTIGKSDKTSEKSNNVETHQFLLFGQPILTEQQISRNCSRDVFSHDCAGKKSVDEVKDKEKCFFGGSNSALTQQFLPGKPSAEFTWQLGLDTGHCKVFLESEDVGRTLDLSSLGSYEELYRRLSNMFGIQRSEMLNHVLYRDATGAVKNIGEEPFSEFMKTAKRLTILMDSGSKNIRGAWITGTRNGEHGLDASNKTGPLSIFA*
ARF18_FTRINITY_DN53543_c0_g2_i2	QVTWDEPDLLQNVKRVSPWLVELVSNMPVVNLTPFSPPRKKPRFPQHPDFPLDVQFPIPMFSGNQHGHNNPLCGLSDNAPAGIQGARHAHYGISLSDIHNNNNKLQLGLFPANMQQLNVISNANLSNRVKSKESLSCLLTIGKSDKTSEKSNNVETHQFLLFGQPILTEQQISRNCSRDVFSHDCAGKKSVDEVKDKEKCFFGGSNSALTQQFLPGKPSAEFTWQLGLDTGHCKVFLESEDVGRTLDLSSLGSYEELYRRLSNMFGIQRSEMLNHVLYRDATGAVKNIGEEPFSEFMKTAKRLTILMDSGSKNIRGAWITGTRNGEHGLDASNKTGPLSIFA*
ARF18_FTRINITY_DN53543_c0_g2_i3	QVTWDEPDLLQNVKRVSPWLVELVSNMPVVNLTPFSPPRKKPRFPQHPDFPLDVQFPIPMFSGNQHGHNNPLCGLSDNAPAGIQGARHAHYGISLSDIHNNNNKLQLGLFPANMQQLNVISNANLSNRVKSKESLSCLLTIGKSDKTSEKSNNVETHQFLLFGQPILTEQQISRNCSRDVFSHDCAGKKSVDEVKDKEKCFFGGSNSALTQQFLPGKPSAEFTWQLGLDTGHCKVFLESEDVGRTLDLSSLGSYEELYRRLSNMFGIQRSEMLNHVLYRDATGAVKNIGEEPFSEFMKTAKRLTILMDSGSKNIRGAWITGTRNGEHGLDASNKTGPLSIFA*
ARF18_FTRINITY_DN53543_c0_g2_i4	QVTWDEPDLLQNVKRVSPWLVELVSNMPVVNLTPFSPPRKKPRFPQHPDFPLDVQFPIPMFSGNQHGHNNPLCGLSDNAPAGIQGARHAHYGISLSDIHNNNNKLQLGLFPANMQQLNVISNANLSNRVKSKESLSCLLTIGKSDKTSEKSNNVETHQFLLFGQPILTEQQISRNCSRDVFSHDCAGKKSVDEVKDKEKCFFGGSNSALTQQFLPGKPSAEFTWQLGLDTGHCKVFLESEDVGRTLDLSSLGSYEELYRRLSNMFGIQRSEMLNHVLYRDATGAVKNIGEEPFSEFMKTAKRLTILMDSGSKNIRGAWITGTRNGEHGLDASNKTGPLSIFA*
ARF18_FTRINITY_DN53543_c0_g2_i6	LQNVKRVSPWLVELVSNMPVVNLTPFSPPRKKPRFPQHPDFPLDVQFPIPMFSGNQHGHNNPLCGLSDNAPAGIQGARHAHYGISLSDIHNNNNKLQLGLFPANMQQLNVISNANLSNRVKSKESLSCLLTIGKSDKTSEKSNNVETHQFLLFGQPILTEQQISRNCSRDVFSHDCAGKKSVDEVKDKEKCFFGGSNSALTQQFLPGKPSAEFTWQLGLDTGHCKVFLESEDVGRTLDLSSLGSYEELYRRLSNMFGIQRSEMLNHVLYRDATGAVKNIGEEPFSEFMKTAKRLTILMDSGSKNIRGAWITGTRNGEHGLDASNKTGPLSIFA*
ARF18_FTRINITY_DN53543_c0_g2_i8	QVTWDEPDLLQNVKRVSPWLVELVSNMPVVNLTPFSPPRKKPRFPQHPDFPLDVQFPIPMFSGNQHGHNNPLCGLSDNAPAGIQGARHAHYGISLSDIHNNNNKLQLGLFPANMQQLNVISNANLSNRVKSKESLSCLLTIGKSDKTSEKSNNVETHQFLLFGQPILTEQQISRNCSRDVFSHDCAGKKSVDEVKDKEKCFFGGSNSALTQQFLPGKPSAEFTWQLGLDTGHCKVFLESEDVGRTLDLSSLGSYEELYRRLSNMFGIQRSEMLNHVLYRDATGAVKNIGEEPFSEFMKTAKRLTILMDSGSKNIRGAWITGTRNGEHGLDASNKTGPLSIFA*
ARF18_FTRINITY_DN56991_c0_g1_i1	QVTWDEPDLLQNVRRVSPWLVELVSNMPATHLSPFSPPRKKLRFPQHSDFLLDGQIPMPTFPNNLLVPNNNNLFSYPPESSPAGMQGARHALYGLSLPSLHCNRLQSGLIPSGFPPPDHAATPMRIMTNVLFQKPSMSENVSCLLSMASSTQSTKKTDGVRTPPQLVLFGQKILTEQQISMSSSGDTVSPDGNADKLSKFSDGNGSTRHHHGLQECSFCERYPDNHQETEASLEIGHCKVFMESEDVGRTMDLSLLRSYDELYRKLADMFGIEKFEMPSHVLYRDLTGSVKHIGDEPFSDFTKTARKLTILMDSSSDNVGV*
ARF18_FTRINITY_DN56991_c0_g1_i10	QVTWDEPDLLQNVRRVSPWLVELVSNMPATHLSPFSPPRKKLRFPQHSDFLLDGQIPMPTFPNNLLVPNNNNLFSYPPESSPAGMQGARHALYGLSLPSLHCNRLQSGLIPSGFPPPDHAATPMRIMTNVLFQKPSMSENVSCLLSMASSTQSTKKTDGVRTPPQLVLFGQKILTEQQISMSSSGDTVSPDGNADKLSKFSDGNGSTRHHHGLQECSFCERYPDNHQETEASLEIGHCKVFMESEDVGRTMDLSLLRSYDELYRKLADMFGIEKFEMPSHVLYRDLTGSVKHIGDEPFSDFTKTARKLTILMDSSSDNVGV*
ARF18_FTRINITY_DN56991_c0_g1_i14	QVTWDEPDLLQNVRRVSPWLVELVSNMPATHLSPFSPPRKKLRFPQHSDFLLDGQIPMPTFPNNLLVPNNNNLFSYPPESSPAGMQGARHALYGLSLPSLHCNRLQSGLIPSGFPPPDHAATPMRIMTNVLFQKPSMSENVSCLLSMASSTQSTKKTDGVRTPPQLVLFGQKILTEQQISMSSSGDTVSPDGNADKLSKFSDGNGSTRHHHGLQECSFCERYPDNHQETEASLEIGHCKVFMESEDVGRTMDLSLLRSYDELYRKLADMFGIEKFEMPSHVLYRDLTGSVKHIGDEPFR*
ARF18_FTRINITY_DN56991_c0_g1_i3	QVTWDEPDLLQNVRRVSPWLVELVSNMPATHLSPFSPPRKKLRFPQHSDFLLDGQIPMPTFPNNLLVPNNNNLFSYPPESSPAGMQGARHALYGLSLPSLHCNRLQSGLIPSGFPPPDHAATPMRIMTNVLFQKPSMSENVSCLLSMASSTQSTKKTDGVRTPPQLVLFGQKILTEQQISMSSSGDTVSPDGNADKLSKFSDGNGSTRHHHGLQECSFCERYPDNHQETEASLEIGHCKVFMESEDVGRTMDLSLLRSYDELYRKLADMFGIEKFEMPSHVLYRDLTGSVKHIGDEPFSDFTKTARKLTILMDSSSDNVGV*
ARF18_FTRINITY_DN56991_c0_g1_i4	QVTWDEPDLLQNVRRVSPWLVELVSNMPATHLSPFSPPRKKLRFPQHSDFLLDGQIPMPTFPNNLLVPNNNNLFSYPPESSPAGMQGARHALYGLSLPSLHCNRLQSGLIPSGFPPPDHAATPMRIMTNVLFQKPSMSENVSCLLSMASSTQSTKKTDGVRTPPQLVLFGQKILTEQQISMSSSGDTVSPDGNADKLSKFSDGNGSTRHHHGLQECSFCERYPDNHQETEASLEIGHCKVFMESEDVGRTMDLSLLRSYDELYRKLADMFGIEKFEMPSHVLYRDLTGSVKHIGDEPFR*
ARF18_FTRINITY_DN56991_c0_g1_i8	QVTWDEPDLLQNVRRVSPWLVELVSNMPATHLSPFSPPRKKLRFPQHSDFLLDGQIPMPTFPNNLLVPNNNNLFSYPPESSPAGMQGARHALYGLSLPSLHCNRLQSGLIPSGFPPPDHAATPMRIMTNVLFQKPSMSENVSCLLSMASSTQSTKKTDGVRTPPQLVLFGQKILTEQQISMSSSGDTVSPDGNADKLSKFSDGNGSTRHHHGLQECSFCERYPDNHQETEASLEIGHCKVFMESEDVGRTMDLSLLRSYDELYRKLADMFGIEKFEMPSHVLYRDLTGSVKHIGDEPFSDFTKTARKLTILMDSSSDNVGV*

## Sheet: Table S6
Table S6. Expression of miRNA-targeted transcripts encoding elements of auxin signal transduction pathway (FPKM).
ID_Target	short_anno	LF1	LF2	LF3	LF4	UF1	UF2	UF3	UF4
FTRINITY_DN49353_c0_g1_i1	AFB3	0.35	0.64	0.31	0.3	0.48	0.18	0.21	0.05
FTRINITY_DN49353_c0_g1_i2	AFB3	22.99	20.9	16.29	24.41	29.76	19.19	20.82	26.75
FTRINITY_DN49353_c0_g1_i3	AFB3	6.31	5.8	8.38	6.07	2.25	5.17	4.86	3.63
FTRINITY_DN49353_c0_g1_i4	AFB3	0.84	0.4	1.18	1.07	2.47	0.62	0.94	0.93
FTRINITY_DN52647_c1_g1_i1	ARF6	0.21	0	0.12	0.19	0.12	0.45	0.26	0.23
FTRINITY_DN52647_c1_g1_i2	ARF6	1.13	0.77	0.96	0.88	0.23	0.83	0.66	0.31
FTRINITY_DN53543_c0_g1_i1	ARF18	4.12	2.54	3.22	2.59	3.79	3.73	2.43	2.21
FTRINITY_DN53543_c0_g1_i11	ARF18	0	0.77	0.25	0	0	0.88	0	0.1
FTRINITY_DN53543_c0_g1_i12	ARF18	0.4	0	0	0.13	0.31	0	0.34	0
FTRINITY_DN53543_c0_g1_i14	ARF18	1.06	3.37	1.28	0.21	1.08	0.75	0.29	0
FTRINITY_DN53543_c0_g1_i15	ARF18	0.1	0	0	0.01	0.01	0	0.07	0
FTRINITY_DN53543_c0_g1_i16	ARF18	4.56	5.2	5.09	3.23	4.41	4.98	4.46	3.67
FTRINITY_DN53543_c0_g1_i17	ARF18	3.35	4.8	2.29	1.17	3.72	5.04	2.61	2.1
FTRINITY_DN53543_c0_g1_i19	ARF18	0	0.46	0.57	0	0	1.69	0	0.2
FTRINITY_DN53543_c0_g1_i20	ARF18	0.65	0.21	0.51	0.4	0.24	0.91	0.07	0.14
FTRINITY_DN53543_c0_g1_i21	ARF18	1.31	0.98	1.03	1.1	1.48	1.12	1.03	0.9
FTRINITY_DN53543_c0_g1_i23	ARF18	0.39	0	0.05	0.19	0.49	0.34	0.28	0.4
FTRINITY_DN53543_c0_g1_i24	ARF18	0	0	0	0	0	0	0	0
FTRINITY_DN53543_c0_g1_i26	ARF18	0.11	0.18	0.1	0.04	0.02	0.01	0	0
FTRINITY_DN53543_c0_g1_i3	ARF18	0	0	0	0.02	0	0	0	0
FTRINITY_DN53543_c0_g1_i4	ARF18	0.52	0	0	0.52	0.81	0	0	0
FTRINITY_DN53543_c0_g1_i6	ARF18	0.74	0	0	0.02	0.51	0	0	0
FTRINITY_DN53543_c0_g1_i7	ARF18	0	0.54	0.44	0	0	0.01	0	0.16
FTRINITY_DN53543_c0_g1_i9	ARF18	0	0	0	0.01	0	0	0	0
FTRINITY_DN53543_c0_g2_i1	ARF18	0.47	1.24	0.67	0.71	0.22	0.73	0.37	0.19
FTRINITY_DN53543_c0_g2_i2	ARF18	0	0.09	0.35	0.08	0	0.68	0.17	0
FTRINITY_DN53543_c0_g2_i3	ARF18	0.37	0.21	0	0.31	0	0	0.55	0
FTRINITY_DN53543_c0_g2_i4	ARF18	1.06	3.9	2.49	1.72	1.52	3.67	1.54	2.79
FTRINITY_DN53543_c0_g2_i6	ARF18	0.26	0.38	0.72	0.43	0.75	0.48	0.33	0.39
FTRINITY_DN53543_c0_g2_i8	ARF18	0.59	1.15	0	0	0	0.6	0.58	0
FTRINITY_DN54222_c5_g10_i1	ARF17	0.2	0.12	0.25	0.36	0.23	0.29	0.17	0.26
FTRINITY_DN54222_c5_g10_i5	ARF17	0.18	0	0	0	0	0	0.35	0
FTRINITY_DN56991_c0_g1_i1	ARF18	1.34	2.63	1.56	0.49	1.13	1.83	1.07	0.07
FTRINITY_DN56991_c0_g1_i10	ARF18	4.65	4.26	3.31	0.53	3.07	4.14	1.44	1.07
FTRINITY_DN56991_c0_g1_i14	ARF18	1.84	0.79	0.5	0.3	0.97	1.09	0.13	0.46
FTRINITY_DN56991_c0_g1_i15	ARF18	0.92	0.08	0.04	0.32	2.87	1.62	0	0
FTRINITY_DN56991_c0_g1_i2	ARF18	0	0.33	0.48	0	0	0	0	0
FTRINITY_DN56991_c0_g1_i3	ARF18	0.44	0.44	0.4	0.3	0.32	1.12	1.08	0
FTRINITY_DN56991_c0_g1_i4	ARF18	0.6	0.12	0.15	0.21	0.22	0.8	0.15	0
FTRINITY_DN56991_c0_g1_i7	ARF18	1.83	1.31	1.04	1.09	1.57	1.6	1.16	1.11
FTRINITY_DN56991_c0_g1_i8	ARF18	2.2	1.79	0.38	2.49	3.65	1.01	1	2.1
FTRINITY_DN56991_c0_g5_i2	ARF18	6.09	3.29	5.12	3.72	5.76	4.75	2.39	1.91
FTRINITY_DN57891_c1_g1_i1	ARF6	32.34	23.06	34.8	34.54	27.04	24.36	36.15	35.76
FTRINITY_DN57891_c1_g1_i10	ARF6	34.28	14.09	15.33	12.76	23.32	16.77	11.64	12.25
FTRINITY_DN57891_c1_g1_i11	ARF6	0.51	0.13	0.12	0.55	0.07	0.19	0.13	0.14
FTRINITY_DN57891_c1_g1_i12	ARF6	0.18	0	0.09	0.35	0.67	0	0.43	0
FTRINITY_DN57891_c1_g1_i14	ARF6	0.93	0.74	0.45	0.29	0.63	0.86	0.33	0.21
FTRINITY_DN57891_c1_g1_i16	ARF6	0	0	0	0	0	0.01	0	0
FTRINITY_DN57891_c1_g1_i4	ARF6	0.38	0.09	0	0.08	0.22	0.33	0	0.3
FTRINITY_DN57891_c1_g1_i6	ARF6	0	0	0	0.18	0.61	0.07	0.61	0
FTRINITY_DN57891_c1_g1_i7	ARF6	0.64	0.48	0.65	0.33	0	0.6	0.37	0.63
FTRINITY_DN57891_c1_g1_i9	ARF6	1.8	0.58	1.08	0.75	0.62	1.23	1.04	1.64
FTRINITY_DN58095_c1_g6_i1	ARF17	0.16	0.04	0.17	0.04	0.26	0.15	0.49	0.34
FTRINITY_DN58095_c1_g6_i2	ARF17	1.2	1.04	0.78	1.11	0.9	1.03	0.91	0.99
FTRINITY_DN58214_c1_g2_i1	AFB3	0.25	0.37	0.33	0.12	0.1	0.49	0.34	0.24
FTRINITY_DN58214_c1_g2_i2	AFB3	2.43	2.43	2.87	2.6	1.99	1.89	2.79	2.52
FTRINITY_DN58419_c0_g1_i3	TIR1	7.36	5.52	2.61	4.08	6.13	2.88	3.94	7.09
FTRINITY_DN58419_c0_g1_i4	TIR1	10.27	8.56	11.97	10.79	9.37	10.42	10.15	8.58
FTRINITY_DN58419_c0_g1_i4	TIR1	10.27	8.56	11.97	10.79	9.37	10.42	10.15	8.58
FTRINITY_DN58419_c0_g1_i6	TIR1	0.47	0.64	3.15	1.5	1.05	2.95	1.47	0.15
FTRINITY_DN58419_c0_g1_i7	TIR1	0.95	0.39	0.91	0.11	0.12	0.42	0	0.33
FTRINITY_DN58419_c0_g1_i9	TIR1	1.73	2.09	0.71	0.05	1.07	1.05	0.17	2.09
FTRINITY_DN58419_c0_g1_i9	TIR1	1.73	2.09	0.71	0.05	1.07	1.05	0.17	2.09
FTRINITY_DN59213_c2_g2_i17	ARF8	0	0	0	0	0	0	0	0
FTRINITY_DN59213_c2_g2_i18	ARF8	0	0	0	0	0	0	0	0
FTRINITY_DN59213_c2_g2_i19	ARF8	3.07	0	1.34	0.3	0.35	0.88	0.33	0.83
FTRINITY_DN59213_c2_g2_i22	ARF8	0	0	0	0	0	0	0	0
FTRINITY_DN59213_c2_g2_i24	ARF8	0	0	0	0	0	0	0	0
FTRINITY_DN59213_c2_g2_i25	ARF8	12.01	7.1	7.17	8.51	10.56	8.96	6.35	7.66
FTRINITY_DN59213_c2_g2_i26	ARF8	0	0	0	0	0	0	0	0
FTRINITY_DN59213_c2_g2_i28	ARF8	0	0	0	0	0	0	0	0
FTRINITY_DN59213_c2_g2_i29	ARF8	9.33	8.33	9.45	10.8	10.4	7.91	9	9.09
FTRINITY_DN59213_c2_g2_i3	ARF8	0.3	0	0.15	0.39	0.29	0.04	0.36	0.15
FTRINITY_DN59213_c2_g2_i4	ARF8	0	0	0	0	0	0	0	0
FTRINITY_DN59213_c2_g2_i6	ARF8	0	0	0	0	0	0	0	0

## Sheet: Table S7
Table S7. List of stem-loop reverse transcription (SL-RT) and qRT-PCR primer sequences for miRNA and siRNA expression analysis.
	primer	sequence (5’-3’)	UPL probe
Universal	reverse	CCAGTGCAGGGTCCGAGGTA
Ll-miR224/miR393	stem-loop RT	GTCATCACCAGTGCAGGGTCCGAGGTATTCG	9
	forward	CACTGGTGATGACGGATCA
Ll-miR333/miR160	stem-loop RT	GTCATCACCAGTGCAGGGTCCGAGGTATTCG	9
	forward	CACTGGTGATGACTGGCAT
Ll-miR281/miR167	stem-loop RT	GTCATCACCAGTGCAGGGTCCGAGGTATTCG	9
	forward	CACTGGTGATGACTCAGAT
LlAFB3_FTRINITY_DN49353_c0_g1	forward	ATGCTGAGCAGCTTGAAATG	67
	reverse	TCTTGCATCCGTTCAAAACA
LlARF6_FTRINITY_DN57891_c1_g1_i1	forward	GGCAGCTTGTATTTGTTGACC	9
	reverse	TTACGAACTCCGGCCAA
LlARF6_FTRINITY_DN57891_c1_g1_i10	forward	CCATGCTGAATATGCAAACAG	5
	reverse	GGATCTACAGTCCTCATATCTTGGAG
LlARF18_FTRINITY_DN53543_c0_g2_i4	forward	TTGCCAAAACTTTAACTCAATCTG	138
	reverse	TCTGCACAATACCTTGGAACAG
LlARF18_FTRINITY_DN56991_c0_g1_i8	forward	GCAAATTTTCTGATGGTAATGGA	9
	reverse	TTCACAAAAGGAGCATTCCTG
βACT	forward	TGGACGTACTACAGGTATTGTGC	9
	reverse	ATGGGCACTGTATGGCTCAC
